# Supplementary material for: Characteristics of rhizosphere and bulk soil microbial community of Chinese cabbage (Brassica campestris) grown in Karst area
Source: Front Microbiol. 2023 Sep 15;14:1241436. doi: 10.3389/fmicb.2023.1241436 (PMC10542900; doi:10.3389/fmicb.2023.1241436)
Supplement: Supplementary file 2 [file Table_1.xls]

## Sheet: Table lists
Table lists
Table S1	Pearson correlation analysis of bacterial and fungal alpha-diversity
Table S2	Relative abundance of the top 10 phylum of bacteria and fungi in Chinese cabbage soil of Karst area
Table S3	Distribution frequency of bacteria and fungi at the OTU level
Table S4	The core OTUs which distributed in all sampling sites
Table S5	Pearson correlation analysis of microbial genera and soil properties
Table S6	RDA analysis of bacteria and fungi (genus)
Table S7	Mantel test of bacterial and fungal community composition and soil properties
Table S8	Pearson correlation analyses of soil properties
Table S9	Relative abundance of bacterial and fungal functional predictions
Table S10	Correlation of dominant bacterial and fungal phyla and functional groups
Table S11	Keystone taxa of bacteria-fungi interkingdom co-occurrence network in the rhizosphere soil
Table S12	Keystone taxa of bacteria-fungi interkingdom co-occurrence network in the bulk soil
Table S13	The correlations between keystone taxa and soil properties in the rhizosphere and bulk soils

## Sheet: Table S1
Table S1 Pearson correlation analysis of bacterial and fungal alpha-diversity
	B_sobs	B_shannon	B_simpson	B_ACE	B_chao1	F_sobs	F_shannon	F_simpson	F_ACE	F_chao1
B_sobs	1	0.973**	-0.939**	0.940**	0.975**	0.757**	0.690*	-0.709**	0.871**	0.814**
B_shannon			-0.988**	0.865**	.946**	0.644*	0.573	-0.599*	0.792**	0.717**
B_simpson				-0.792**	-0.911**	-0.553	-0.487	0.508	-0.705*	-0.624*
B_ACE					0.962**	0.823**	0.757**	-0.770**	0.923**	0.872**
B_chao1						0.704*	0.633*	-0.651*	0.835**	0.764**
F_sobs							0.979**	-0.981**	0.943**	0.989**
F_shannon								-0.991**	0.900**	0.949**
F_simpson									-0.899**	-0.958**
F_ACE										0.973**
F_chao1										1
Notes：B_ represents bacteria, F_ represent fungi, “*” shows significance at P<0.05 level and "**" at P<0.01 level by two-tailed test.

## Sheet: Table S2
Table S2 Relative abundance of the top 10 phylum of bacteria and fungi in Chinese cabbage soil of Karst area
Kingdom	Phylum	Rhizosphere soil1	Rhizosphere soil2	Rhizosphere soil3	Rhizosphere soil4	Rhizosphere soil5	Rhizosphere soil6	Rhizosphere soil	Bulk soil1	Bulk soil2	Bulk soil3	Bulk soil4	Bulk soil5	Bulk soil6	Bulk soil
Bacteria	Proteobacteria	0.46231	0.54729	0.41463	0.293057	0.290684	0.247255	0.375871	0.251647	0.264435	0.258307	0.216082	0.197308	0.228162	0.23599
	Acidobacteriota	0.0754516	0.0591569	0.134998	0.200744	0.174991	0.238789	0.147355	0.242543	0.222317	0.160999	0.230039	0.189019	0.19118	0.206016
	Chloroflexi	0.0670209	0.0366985	0.0929508	0.136805	0.123982	0.130358	0.0979691	0.135211	0.154623	0.190755	0.158555	0.166985	0.155933	0.160344
	Actinobacteriota	0.133192	0.0794899	0.0843075	0.12593	0.115657	0.104959	0.107256	0.13514	0.124371	0.133475	0.131633	0.107758	0.147538	0.129986
	Bacteroidota	0.122352	0.153879	0.137868	0.0571378	0.0639036	0.0572441	0.0987307	0.0559688	0.0435707	0.0493092	0.0430039	0.0357067	0.0364152	0.0439957
	Gemmatimonadota	0.0446334	0.034892	0.0447042	0.0378321	0.0394261	0.0400992	0.0402645	0.0490259	0.0655685	0.0588381	0.0434998	0.0396387	0.0459795	0.0504251
	Methylomirabilota	0.00928091	0.0025859	0.0047113	0.0286929	0.0528162	0.0348211	0.0221514	0.0147361	0.0222813	0.0341481	0.034396	0.0777896	0.0611761	0.0407545
	Myxococcota	0.0168261	0.00503011	0.013142	0.02469	0.0284095	0.024017	0.0186858	0.024938	0.0251505	0.0259653	0.027028	0.0458378	0.0293659	0.0297143
	Patescibacteria	0.0235565	0.0552604	0.0186681	0.00832448	0.0146652	0.00913921	0.0216023	0.0063762	0.00733262	0.0130712	0.00534892	0.0131775	0.00715551	0.00874365
	Latescibacterota	0.00255048	0.00162947	0.00308183	0.0253277	0.0187035	0.0297556	0.0135081	0.0104145	0.00782855	0.0104499	0.0250443	0.0238753	0.0190577	0.0161117
	others	0.0428268	0.0240878	0.0509387	0.0614594	0.0767623	0.0835636	0.0566064	0.0739993	0.0625221	0.064683	0.0853702	0.102905	0.0780375	0.0779195
Fungi	Olpidiomycota	0.991881	0.992174	0.999143	0.57322	0.99488	0.96202	0.918886	0.16428	0.664968	0.599991	0.614628	0.403595	0.223573	0.445172
	Ascomycota	0.00687882	0.00739755	0.000699159	0.239451	0.00421751	0.0330409	0.0486141	0.716841	0.256027	0.312885	0.336792	0.501567	0.645549	0.46161
	Mortierellomycota	0.00110512	0.000157875	0.000112768	0.11897	0.00045107	0.00106001	0.0203094	0.060263	0.0496403	0.0553238	0.0188096	0.0535646	0.0643903	0.0503319
	Basidiomycota	0	0.000112768	2.25535e-05	0.0648864	0.000270642	0.00304472	0.0113895	0.0495952	0.0145696	0.00523241	0.0211777	0.0201628	0.0359052	0.0244405
	Rozellomycota	6.76605e-05	0.000112768	0	0.00038341	0.000112768	0.000654052	0.000221776	0.00248089	0.00478134	0.0196667	0.00234556	0.0103295	0.00872821	0.00805536
	Glomeromycota	6.76605e-05	0	0	0.0022779	2.25535e-05	0.000180428	0.000424758	0.00261621	0.00374388	0.00593157	0.00322515	0.00394686	0.013487	0.00549178
	Chytridiomycota	0	4.5107e-05	2.25535e-05	0.000315749	4.5107e-05	0	7.14194e-05	0.00342813	0.00523241	0.000518731	0.00155619	0.00541284	0.00448815	0.00343941
	Blastocladiomycota	0	0	0	0.000360856	0	0	6.01427e-05	4.5107e-05	0.00038341	0.000112768	0.00137576	0.00103746	0.00272897	0.000947247
	Zoopagomycota	0	0	0	0.000112768	0	0	1.87946e-05	0.000202982	0.000586391	0.000293196	6.76605e-05	9.0214e-05	0.000496177	0.000289437
	Kickxellomycota	0	0	0	2.25535e-05	0	0	3.75892e-06	0.000248089	6.76605e-05	4.5107e-05	2.25535e-05	0.000293196	0.000654052	0.000221776
	others	0	0	0	0	0	0	0	0	0	0	0	0	0	0

## Sheet: Table S3
Table S3 Distribution frequency of bacteria and fungi at the OTU level
	Sample	Bacteria	Fungi
Rhizosphere soil	1	0.230545	0.4497
	2	0.122268	0.188541
	3	0.0886039	0.103931
	4	0.0782571	0.0666223
	5	0.0657243	0.0466356
	6	0.0569805	0.0426382
Bulk soil	1	0.23856	0.441039
	2	0.150976	0.191872
	3	0.117604	0.118588
	4	0.0945788	0.0646236
	5	0.0849607	0.0546302
	6	0.190615	0.0826116

## Sheet: Table S4
Table S4 The core OTUs which distributed in all sampling sites
Rhizosphere soil	Kingdom	Phylum	Class	Order	Family	Genus	Species	OTU	Rhizosphere soil1	Rhizosphere soil2	Rhizosphere soi3	Rhizosphere soi4	Rhizosphere soi5	Rhizosphere soi6	Average relative abundance
	k__norank_d__Bacteria	p__Proteobacteria	c__Gammaproteobacteria	o__Burkholderiales	f__Comamonadaceae	g__Ramlibacter	s__unclassified_g__Ramlibacter	OTU5650	0.00580942	0.0137442	0.00322352	0.00417995	0.00332979	0.00244421	0.00545519
	k__norank_d__Bacteria	p__Acidobacteriota	c__Vicinamibacteria	o__Vicinamibacterales	f__Vicinamibacteraceae	g__norank_f__Vicinamibacteraceae	s__uncultured_Acidobacteriales_bacterium_g__norank_f__Vicinamibacteraceae	OTU10617	0.000389656	0.000389656	0.00403826	0.00272759	0.00329437	0.00495926	0.00263313
	k__norank_d__Bacteria	p__Actinobacteriota	c__Actinobacteria	o__Frankiales	f__Sporichthyaceae	g__norank_f__Sporichthyaceae	s__uncultured_bacterium_g__norank_f__Sporichthyaceae	OTU2126	0.00116897	0.00187744	0.00116897	0.00159405	0.00134609	0.00170032	0.00147597
	k__norank_d__Bacteria	p__Acidobacteriota	c__Blastocatellia	o__Blastocatellales	f__Blastocatellaceae	g__norank_f__Blastocatellaceae	s__uncultured_Acidobacteria_bacterium_g__norank_f__Blastocatellaceae	OTU10517	0.00276302	0.00340064	0.0041091	0.00485299	0.00393199	0.00552604	0.0040973
	k__norank_d__Bacteria	p__Proteobacteria	c__Alphaproteobacteria	o__Micropepsales	f__Micropepsaceae	g__norank_f__Micropepsaceae	s__unclassified_g__norank_f__Micropepsaceae	OTU2617	0.000460503	0.00109812	0.00357775	0.00053135	0.000991853	0.000460503	0.00118668
	k__norank_d__Bacteria	p__Proteobacteria	c__Gammaproteobacteria	o__Burkholderiales	f__Comamonadaceae	g__Ramlibacter	s__unclassified_g__Ramlibacter	OTU2457	0.00453418	0.00375487	0.00123982	0.0015232	0.00102728	0.00141693	0.00224938
	k__norank_d__Bacteria	p__Acidobacteriota	c__Blastocatellia	o__Pyrinomonadales	f__Pyrinomonadaceae	g__RB41	s__unclassified_g__RB41	OTU9647	0.00042508	0.000247963	0.000566773	0.00230252	0.00145236	0.00233794	0.0012221
	k__norank_d__Bacteria	p__Verrucomicrobiota	c__Verrucomicrobiae	o__Verrucomicrobiales	f__Rubritaleaceae	g__Luteolibacter	s__uncultured_bacterium_g__Luteolibacter	OTU6041	0.00187744	0.00219625	0.00343606	0.000885583	0.000460503	0.00063762	0.00158224
	k__norank_d__Bacteria	p__Proteobacteria	c__Alphaproteobacteria	o__Sphingomonadales	f__Sphingomonadaceae	g__Sphingomonas	s__uncultured_Sphingomonadaceae_bacterium_g__Sphingomonas	OTU2971	0.00690755	0.0149841	0.0053135	0.00818278	0.00931633	0.00804109	0.00879088
	k__norank_d__Bacteria	p__Nitrospirota	c__Nitrospiria	o__Nitrospirales	f__Nitrospiraceae	g__Nitrospira	s__unclassified_g__Nitrospira	OTU5563	0.0025859	0.000885583	0.000991853	0.00053135	0.000566773	0.000814736	0.0010627
	k__norank_d__Bacteria	p__Acidobacteriota	c__Vicinamibacteria	o__Vicinamibacterales	f__Vicinamibacteraceae	g__norank_f__Vicinamibacteraceae	s__uncultured_Acidobacteriales_bacterium_g__norank_f__Vicinamibacteraceae	OTU10798	0.000921006	0.000850159	0.00329437	0.00219625	0.00201913	0.00269217	0.00199551
	k__norank_d__Bacteria	p__Proteobacteria	c__Gammaproteobacteria	o__Burkholderiales	f__Comamonadaceae	g__unclassified_f__Comamonadaceae	s__unclassified_f__Comamonadaceae	OTU7178	0.00400283	0.00421537	0.00194828	0.0015232	0.00184201	0.00131066	0.00247373
	k__norank_d__Bacteria	p__Methylomirabilota	c__Methylomirabilia	o__Rokubacteriales	f__norank_o__Rokubacteriales	g__norank_f__norank_o__Rokubacteriales	s__uncultured_bacterium_g__norank_f__norank_o__Rokubacteriales	OTU8539	0.00053135	0.000283386	0.000389656	0.00187744	0.00421537	0.00226709	0.00159405
	k__norank_d__Bacteria	p__Patescibacteria	c__Saccharimonadia	o__Saccharimonadales	f__norank_o__Saccharimonadales	g__norank_f__norank_o__Saccharimonadales	s__uncultured_Candidatus_Saccharibacteria_bacterium_g__norank_f__norank	OTU2820	0.00315267	0.00184201	0.00053135	0.000247963	0.000779313	0.000177117	0.00112174
	k__norank_d__Bacteria	p__Proteobacteria	c__Alphaproteobacteria	o__Sphingomonadales	f__Sphingomonadaceae	g__Qipengyuania	s__uncultured_bacterium_g__Qipengyuania	OTU2603	0.00503011	0.0193765	0.00449876	0.00265675	0.00322352	0.00233794	0.00618727
	k__norank_d__Bacteria	p__Chloroflexi	c__KD4-96	o__norank_c__KD4-96	f__norank_o__norank_c__KD4-96	g__norank_f__norank_o__norank_c__KD4-96	s__uncultured_bacterium_g__norank_f__norank_o__norank_c__KD4-96	OTU9495	0.00219625	0.00187744	0.0051718	0.0103082	0.0063762	0.00970599	0.00593931
	k__norank_d__Bacteria	p__Acidobacteriota	c__Vicinamibacteria	o__Vicinamibacterales	f__Vicinamibacteraceae	g__norank_f__Vicinamibacteraceae	s__unclassified_g__norank_f__Vicinamibacteraceae	OTU8799	0.000850159	0.00053135	0.00208998	0.00194828	0.00184201	0.00255048	0.00163538
	k__norank_d__Bacteria	p__Actinobacteriota	c__Actinobacteria	o__Frankiales	f__Geodermatophilaceae	g__Blastococcus	s__uncultured_bacterium_g__Blastococcus	OTU6161	0.0025859	0.00138151	0.00138151	0.0010627	0.00053135	0.000779313	0.00128705
	k__norank_d__Bacteria	p__Acidobacteriota	c__Blastocatellia	o__Blastocatellales	f__Blastocatellaceae	g__norank_f__Blastocatellaceae	s__uncultured_Acidobacteria_bacterium_g__norank_f__Blastocatellaceae	OTU1115	0.00230252	0.00279844	0.00350691	0.00173574	0.00177117	0.00230252	0.00240288
	k__norank_d__Bacteria	p__Acidobacteriota	c__Vicinamibacteria	o__Vicinamibacterales	f__Vicinamibacteraceae	g__norank_f__Vicinamibacteraceae	s__uncultured_bacterium_g__norank_f__Vicinamibacteraceae	OTU4829	0.000673043	0.00042508	0.000956429	0.00541977	0.00173574	0.00495926	0.00236155
	k__norank_d__Bacteria	p__Proteobacteria	c__Gammaproteobacteria	o__Burkholderiales	f__Oxalobacteraceae	g__Massilia	s__unclassified_g__Massilia	OTU6026	0.00495926	0.00102728	0.00549061	0.000389656	0.000566773	0.000283386	0.00211949
	k__norank_d__Bacteria	p__Bacteroidota	c__Bacteroidia	o__Flavobacteriales	f__Flavobacteriaceae	g__Flavobacterium	s__unclassified_g__Flavobacterium	OTU9194	0.00010627	7.08466e-05	0.000673043	0.00159405	0.00170032	0.00308183	0.00120439
	k__norank_d__Bacteria	p__Proteobacteria	c__Gammaproteobacteria	o__Burkholderiales	f__A21b	g__norank_f__A21b	s__uncultured_beta_proteobacterium_g__norank_f__A21b	OTU5678	0.00113355	0.00102728	0.000460503	0.0015232	0.00162947	0.0016649	0.00123982
	k__norank_d__Bacteria	p__Gemmatimonadota	c__Gemmatimonadetes	o__Gemmatimonadales	f__Gemmatimonadaceae	g__Gemmatimonas	s__uncultured_Gemmatimonadaceae_bacterium_g__Gemmatimonas	OTU4676	0.00177117	0.00230252	0.00308183	0.00138151	0.00194828	0.00138151	0.0019778
	k__norank_d__Bacteria	p__Nitrospirota	c__Nitrospiria	o__Nitrospirales	f__Nitrospiraceae	g__Nitrospira	s__Nitrospira_sp.	OTU7659	0.00272759	0.00290471	0.00226709	0.000495926	0.00127524	0.00138151	0.00184201
	k__norank_d__Bacteria	p__Proteobacteria	c__Gammaproteobacteria	o__Xanthomonadales	f__Xanthomonadaceae	g__Lysobacter	s__unclassified_g__Lysobacter	OTU3433	0.00361318	0.00272759	0.00262132	0.00226709	0.00336521	0.00255048	0.00285748
	k__norank_d__Bacteria	p__Acidobacteriota	c__Vicinamibacteria	o__Vicinamibacterales	f__norank_o__Vicinamibacterales	g__norank_f__norank_o__Vicinamibacterales	s__unclassified_g__norank_f__norank_o__Vicinamibacterales	OTU9342	0.000354233	0.00021254	0.000779313	0.00247963	0.00131066	0.00240878	0.00125753
	k__norank_d__Bacteria	p__Bacteroidota	c__Bacteroidia	o__Chitinophagales	f__Chitinophagaceae	g__Lacibacter	s__unclassified_g__Lacibacter	OTU7935	0.0015232	0.00155863	0.000779313	0.000956429	0.0015232	0.000956429	0.0012162
	k__norank_d__Bacteria	p__Proteobacteria	c__Gammaproteobacteria	o__Burkholderiales	f__Comamonadaceae	g__Caenimonas	s__uncultured_bacterium_g__Caenimonas	OTU5529	0.00230252	0.00255048	0.00127524	0.000779313	0.00120439	0.000566773	0.00144645
	k__norank_d__Bacteria	p__Actinobacteriota	c__Actinobacteria	o__Propionibacteriales	f__Nocardioidaceae	g__Marmoricola	s__uncultured_bacterium_g__Marmoricola	OTU2072	0.00350691	0.000460503	0.00223167	0.00322352	0.00173574	0.00262132	0.00229661
	k__norank_d__Bacteria	p__Acidobacteriota	c__Acidobacteriae	o__Bryobacterales	f__Bryobacteraceae	g__Bryobacter	s__unclassified_g__Bryobacter	OTU2744	0.00223167	0.00155863	0.0031881	0.000956429	0.00145236	0.00109812	0.00174755
	k__norank_d__Bacteria	p__Proteobacteria	c__Gammaproteobacteria	o__Xanthomonadales	f__Xanthomonadaceae	g__Lysobacter	s__unclassified_g__Lysobacter	OTU10362	0.000566773	0.0015232	0.00201913	0.000921006	0.00138151	0.000921006	0.0012221
	k__norank_d__Bacteria	p__Bacteroidota	c__Bacteroidia	o__Chitinophagales	f__Chitinophagaceae	g__Terrimonas	s__uncultured_bacterium_g__Terrimonas	OTU6253	0.00400283	0.00265675	0.00495926	0.00155863	0.00251505	0.00311725	0.00313496
	k__norank_d__Bacteria	p__Actinobacteriota	c__Acidimicrobiia	o__Microtrichales	f__Ilumatobacteraceae	g__norank_f__Ilumatobacteraceae	s__uncultured_bacterium_g__norank_f__Ilumatobacteraceae	OTU3017	0.00127524	0.000779313	0.00123982	0.0015232	0.00141693	0.000991853	0.00120439
	k__norank_d__Bacteria	p__Proteobacteria	c__Alphaproteobacteria	o__Sphingomonadales	f__Sphingomonadaceae	g__Sphingomonas	s__uncultured_Sphingomonadaceae_bacterium_g__Sphingomonas	OTU2438	0.00765143	0.010875	0.00545519	0.00510096	0.00549061	0.0047113	0.00654741
	k__norank_d__Bacteria	p__Proteobacteria	c__Gammaproteobacteria	o__Xanthomonadales	f__Xanthomonadaceae	g__Pseudoxanthomonas	s__Pseudoxanthomonas_mexicana	OTU6724	0.00520723	0.00269217	0.00329437	0.000673043	0.000247963	3.54233e-05	0.00202503
	k__norank_d__Bacteria	p__Actinobacteriota	c__Actinobacteria	o__Streptomycetales	f__Streptomycetaceae	g__Streptomyces	s__unclassified_g__Streptomyces	OTU8259	0.00134609	0.000460503	0.00396741	0.00102728	0.00138151	0.00120439	0.00156453
	k__norank_d__Bacteria	p__Bacteroidota	c__Bacteroidia	o__Flavobacteriales	f__Flavobacteriaceae	g__Flavobacterium	s__unclassified_g__Flavobacterium	OTU116	0.0142402	0.00807651	0.00701382	0.00113355	0.00031881	0.000708466	0.00524855
	k__norank_d__Bacteria	p__Proteobacteria	c__Gammaproteobacteria	o__Burkholderiales	f__Comamonadaceae	g__unclassified_f__Comamonadaceae	s__unclassified_f__Comamonadaceae	OTU6800	0.00230252	0.00570315	0.00286929	0.00170032	0.00276302	0.0015232	0.00281025
	k__norank_d__Bacteria	p__Actinobacteriota	c__Thermoleophilia	o__Gaiellales	f__Gaiellaceae	g__Gaiella	s__uncultured_bacterium_g__Gaiella	OTU7125	0.000921006	0.000566773	0.000921006	0.00177117	0.00230252	0.00233794	0.00147007
	k__norank_d__Bacteria	p__Acidobacteriota	c__Vicinamibacteria	o__Vicinamibacterales	f__Vicinamibacteraceae	g__norank_f__Vicinamibacteraceae	s__unclassified_g__norank_f__Vicinamibacteraceae	OTU9014	0.000460503	0.000177117	0.000354233	0.00294013	0.00127524	0.00226709	0.00124572
	k__norank_d__Bacteria	p__Bacteroidota	c__Bacteroidia	o__Sphingobacteriales	f__Sphingobacteriaceae	g__Pedobacter	s__unclassified_g__Pedobacter	OTU5566	0.00294013	0.00286929	0.000850159	0.000389656	0.000779313	0.00021254	0.00134018
	k__norank_d__Bacteria	p__Proteobacteria	c__Alphaproteobacteria	o__Rhizobiales	f__Rhizobiaceae	g__Ensifer	s__Ensifer_adhaerens_g__Ensifer	OTU6207	0.00619908	0.0118668	0.00595112	0.00658874	0.00439249	0.00255048	0.00625812
	k__norank_d__Bacteria	p__Gemmatimonadota	c__Gemmatimonadetes	o__Gemmatimonadales	f__Gemmatimonadaceae	g__norank_f__Gemmatimonadaceae	s__uncultured_Alphaproteobacteria_bacterium_g__norank_f__Gemmatimonadaceae	OTU6443	0.00283386	0.00170032	0.00237336	0.000389656	7.08466e-05	7.08466e-05	0.00123982
	k__norank_d__Bacteria	p__Proteobacteria	c__Alphaproteobacteria	o__Rhizobiales	f__Rhizobiaceae	g__Allorhizobium-Neorhizobium-Pararhizobium-Rhizobium	s__Rhizobium_phaseoli	OTU6106	0.00180659	0.00177117	0.00315267	0.00240878	0.00191286	0.00113355	0.00203094
	k__norank_d__Bacteria	p__Bacteroidota	c__Bacteroidia	o__Sphingobacteriales	f__Sphingobacteriaceae	g__Pedobacter	s__unclassified_g__Pedobacter	OTU5477	0.00113355	0.0321289	0.000814736	0.0016649	0.000177117	3.54233e-05	0.00599244
	k__norank_d__Bacteria	p__Actinobacteriota	c__Thermoleophilia	o__Gaiellales	f__Gaiellaceae	g__Gaiella	s__uncultured_bacterium_g__Gaiella	OTU1315	0.00343606	0.000743889	0.00145236	0.00347148	0.00279844	0.00322352	0.00252096
	k__norank_d__Bacteria	p__Acidobacteriota	c__Vicinamibacteria	o__Vicinamibacterales	f__Vicinamibacteraceae	g__norank_f__Vicinamibacteraceae	s__uncultured_Acidobacteria_bacterium_g__norank_f__Vicinamibacteraceae	OTU5721	0.00109812	0.000673043	0.00233794	0.00740347	0.00549061	0.00917464	0.00436297
	k__norank_d__Bacteria	p__Actinobacteriota	c__Thermoleophilia	o__Gaiellales	f__norank_o__Gaiellales	g__norank_f__norank_o__Gaiellales	s__uncultured_bacterium_g__norank_f__norank_o__Gaiellales	OTU1338	0.00120439	0.000566773	0.000743889	0.00194828	0.00113355	0.00145236	0.00117487
	k__norank_d__Bacteria	p__Methylomirabilota	c__Methylomirabilia	o__Rokubacteriales	f__norank_o__Rokubacteriales	g__norank_f__norank_o__Rokubacteriales	s__uncultured_bacterium_g__norank_f__norank_o__Rokubacteriales	OTU2043	0.000566773	0.00021254	0.00010627	0.00375487	0.00549061	0.00386114	0.00233203
	k__norank_d__Bacteria	p__Acidobacteriota	c__Vicinamibacteria	o__Vicinamibacterales	f__Vicinamibacteraceae	g__norank_f__Vicinamibacteraceae	s__unclassified_g__norank_f__Vicinamibacteraceae	OTU7964	0.000389656	0.000247963	0.0030464	0.00350691	0.00208998	0.0047113	0.00233203
	k__norank_d__Bacteria	p__Acidobacteriota	c__Vicinamibacteria	o__Vicinamibacterales	f__Vicinamibacteraceae	g__norank_f__Vicinamibacteraceae	s__unclassified_g__norank_f__Vicinamibacteraceae	OTU2804	0.00102728	0.000850159	0.00233794	0.000673043	0.00120439	0.00162947	0.00128705
	k__norank_d__Bacteria	p__Methylomirabilota	c__Methylomirabilia	o__Rokubacteriales	f__norank_o__Rokubacteriales	g__norank_f__norank_o__Rokubacteriales	s__uncultured_bacterium_g__norank_f__norank_o__Rokubacteriales	OTU4848	0.000779313	0.00021254	0.00042508	0.00233794	0.00981226	0.00308183	0.00277483
	k__norank_d__Bacteria	p__Bacteroidota	c__Bacteroidia	o__Chitinophagales	f__Saprospiraceae	g__norank_f__Saprospiraceae	s__unclassified_g__norank_f__Saprospiraceae	OTU7799	0.00223167	0.000566773	0.000814736	0.0010627	0.0016649	0.00162947	0.00132837
	k__norank_d__Bacteria	p__Methylomirabilota	c__Methylomirabilia	o__Rokubacteriales	f__norank_o__Rokubacteriales	g__norank_f__norank_o__Rokubacteriales	s__uncultured_bacterium_g__norank_f__norank_o__Rokubacteriales	OTU8641	0.00148778	0.000177117	0.000495926	0.00503011	0.00956429	0.0062345	0.00383162
	k__norank_d__Bacteria	p__Proteobacteria	c__Alphaproteobacteria	o__Sphingomonadales	f__Sphingomonadaceae	g__Sphingomonas	s__unclassified_g__Sphingomonas	OTU6616	0.00662416	0.00846617	0.00726178	0.00180659	0.00177117	0.000566773	0.00441611
	k__norank_d__Bacteria	p__Bacteroidota	c__Bacteroidia	o__Flavobacteriales	f__Flavobacteriaceae	g__Flavobacterium	s__Flavobacterium_sp._HYN0086	OTU3329	0.000743889	0.00063762	0.00506553	0.00021254	0.00021254	0.00010627	0.00116307
	k__norank_d__Bacteria	p__Actinobacteriota	c__Actinobacteria	o__Pseudonocardiales	f__Pseudonocardiaceae	g__Lechevalieria	s__unclassified_g__Lechevalieria	OTU8367	0.00315267	0.00063762	0.00123982	0.000495926	0.000885583	0.000602196	0.00116897
	k__norank_d__Bacteria	p__Gemmatimonadota	c__Gemmatimonadetes	o__Gemmatimonadales	f__Gemmatimonadaceae	g__norank_f__Gemmatimonadaceae	s__unclassified_g__norank_f__Gemmatimonadaceae	OTU3912	0.00283386	0.00184201	0.00294013	0.000921006	0.000885583	0.000779313	0.00170032
	k__norank_d__Bacteria	p__Proteobacteria	c__Gammaproteobacteria	o__Xanthomonadales	f__Xanthomonadaceae	g__Thermomonas	s__uncultured_bacterium_g__Thermomonas	OTU5647	0.00145236	0.0259299	0.00155863	0.00233794	0.00223167	0.000673043	0.00569725
	k__norank_d__Bacteria	p__Patescibacteria	c__Saccharimonadia	o__Saccharimonadales	f__Saccharimonadaceae	g__TM7a	s__uncultured_bacterium_g__TM7a	OTU5644	0.00315267	0.00651789	0.00127524	0.000850159	0.000247963	0.000354233	0.00206636
	k__norank_d__Bacteria	p__Chloroflexi	c__Dehalococcoidia	o__S085	f__norank_o__S085	g__norank_f__norank_o__S085	s__uncultured_bacterium_g__norank_f__norank_o__S085	OTU2710	0.00251505	0.000885583	0.00116897	0.00272759	0.00347148	0.00400283	0.00246192
	k__norank_d__Bacteria	p__Proteobacteria	c__Alphaproteobacteria	o__Rhizobiales	f__KF-JG30-B3	g__norank_f__KF-JG30-B3	s__uncultured_bacterium_g__norank_f__KF-JG30-B3	OTU10199	0.000956429	0.000389656	0.000460503	0.00155863	0.00177117	0.00159405	0.00112174
	k__norank_d__Bacteria	p__Gemmatimonadota	c__Gemmatimonadetes	o__Gemmatimonadales	f__Gemmatimonadaceae	g__norank_f__Gemmatimonadaceae	s__uncultured_Gemmatimonadetes_bacterium_g__norank_f__Gemmatimonadaceae	OTU2671	0.00191286	0.000673043	0.00053135	0.00187744	0.00283386	0.00301098	0.00180659
	k__norank_d__Bacteria	p__Proteobacteria	c__Gammaproteobacteria	o__Burkholderiales	f__Nitrosomonadaceae	g__MND1	s__unclassified_g__MND1	OTU7247	0.00123982	0.000354233	0.00042508	0.00460503	0.00113355	0.00272759	0.00174755
	k__norank_d__Bacteria	p__Proteobacteria	c__Alphaproteobacteria	o__Sphingomonadales	f__Sphingomonadaceae	g__Sphingopyxis	s__Sphingopyxis_chilensis	OTU6647	0.00393199	0.00828905	0.00205455	0.00127524	0.00116897	0.000354233	0.00284567
	k__norank_d__Bacteria	p__Proteobacteria	c__Gammaproteobacteria	o__Burkholderiales	f__Nitrosomonadaceae	g__Ellin6067	s__uncultured_bacterium_g__Ellin6067	OTU1028	0.00382572	0.00170032	0.0021254	0.00141693	0.00155863	0.00109812	0.00195419
	k__norank_d__Bacteria	p__Proteobacteria	c__Gammaproteobacteria	o__Burkholderiales	f__SC-I-84	g__norank_f__SC-I-84	s__unclassified_g__norank_f__SC-I-84	OTU5669	0.00010627	0.000141693	3.54233e-05	0.00255048	0.00272759	0.00233794	0.00131657
	k__norank_d__Bacteria	p__Actinobacteriota	c__Acidimicrobiia	o__Microtrichales	f__Ilumatobacteraceae	g__Ilumatobacter	s__unclassified_g__Ilumatobacter	OTU2727	0.00141693	0.000921006	0.00255048	0.00131066	0.00113355	0.000921006	0.00137561
	k__norank_d__Bacteria	p__Proteobacteria	c__Gammaproteobacteria	o__Burkholderiales	f__Comamonadaceae	g__Polaromonas	s__uncultured_bacterium_g__Polaromonas	OTU5349	0.000991853	0.00262132	0.00123982	0.00198371	0.00265675	0.00155863	0.00184201
	k__norank_d__Bacteria	p__Proteobacteria	c__Gammaproteobacteria	o__Burkholderiales	f__Nitrosomonadaceae	g__MND1	s__uncultured_bacterium_g__MND1	OTU5335	0.00141693	0.000389656	0.000460503	0.00478215	0.00272759	0.00513638	0.00248554
	k__norank_d__Bacteria	p__Proteobacteria	c__Alphaproteobacteria	o__Rhizobiales	f__Rhizobiaceae	g__Mesorhizobium	s__unclassified_g__Mesorhizobium	OTU2724	0.00208998	0.00201913	0.00460503	0.0015232	0.00145236	0.00123982	0.00215492
	k__norank_d__Bacteria	p__Chloroflexi	c__Anaerolineae	o__Anaerolineales	f__Anaerolineaceae	g__norank_f__Anaerolineaceae	s__unclassified_g__norank_f__Anaerolineaceae	OTU3675	0.000566773	0.000283386	0.000814736	0.00541977	0.000566773	0.00159405	0.00154091
	k__norank_d__Bacteria	p__Acidobacteriota	c__Blastocatellia	o__Pyrinomonadales	f__Pyrinomonadaceae	g__RB41	s__metagenome_g__RB41	OTU7177	0.000921006	0.000743889	0.00148778	0.00113355	0.00148778	0.00155863	0.0012221
	k__norank_d__Bacteria	p__Proteobacteria	c__Gammaproteobacteria	o__CCD24	f__norank_o__CCD24	g__norank_f__norank_o__CCD24	s__uncultured_bacterium_g__norank_f__norank_o__CCD24	OTU3564	0.00102728	0.000814736	0.00155863	0.00120439	0.000602196	0.00198371	0.00119849
	k__norank_d__Bacteria	p__Proteobacteria	c__Gammaproteobacteria	o__Gammaproteobacteria_Incertae_Sedis	f__unclassified_o__Gammaproteobacteria_Incertae_Sedis	g__Acidibacter	s__uncultured_proteobacterium_g__Acidibacter	OTU2687	0.00322352	0.00120439	0.00545519	0.00240878	0.00173574	0.00219625	0.00270398
	k__norank_d__Bacteria	p__Proteobacteria	c__Gammaproteobacteria	o__Burkholderiales	f__Nitrosomonadaceae	g__Ellin6067	s__unclassified_g__Ellin6067	OTU1060	0.00194828	0.000885583	0.00116897	0.000956429	0.000814736	0.000779313	0.00109222
	k__norank_d__Bacteria	p__Proteobacteria	c__Alphaproteobacteria	o__Rhizobiales	f__Rhizobiaceae	g__unclassified_f__Rhizobiaceae	s__unclassified_f__Rhizobiaceae	OTU6168	0.00219625	0.000921006	0.0021254	0.000991853	0.000708466	0.000247963	0.00119849
	k__norank_d__Bacteria	p__Proteobacteria	c__Gammaproteobacteria	o__Burkholderiales	f__Nitrosomonadaceae	g__Ellin6067	s__unclassified_g__Ellin6067	OTU1123	0.00588027	0.00308183	0.00336521	0.00148778	0.000602196	0.000743889	0.00252686
	k__norank_d__Bacteria	p__Planctomycetota	c__Phycisphaerae	o__Phycisphaerales	f__Phycisphaeraceae	g__AKYG587	s__uncultured_bacterium_g__AKYG587	OTU3024	0.000566773	0.000141693	0.000566773	0.00226709	0.00127524	0.0021254	0.00115716
	k__norank_d__Bacteria	p__Chloroflexi	c__KD4-96	o__norank_c__KD4-96	f__norank_o__norank_c__KD4-96	g__norank_f__norank_o__norank_c__KD4-96	s__metagenome_g__norank_f__norank_o__norank_c__KD4-96	OTU6449	0.00031881	0.000673043	0.00063762	0.00219625	0.0010627	0.00148778	0.0010627
	k__norank_d__Bacteria	p__Proteobacteria	c__Gammaproteobacteria	o__Burkholderiales	f__Comamonadaceae	g__Rhizobacter	s__uncultured_bacterium_g__Rhizobacter	OTU5298	0.00230252	0.00240878	0.00148778	0.00102728	0.00131066	0.00155863	0.00168261
	k__norank_d__Bacteria	p__Proteobacteria	c__Gammaproteobacteria	o__Pseudomonadales	f__Pseudomonadaceae	g__Pseudomonas	s__unclassified_g__Pseudomonas	OTU6717	0.00432164	0.00127524	0.0010627	0.0025859	0.000354233	0.00131066	0.0018184
	k__norank_d__Bacteria	p__Acidobacteriota	c__Subgroup_11	o__norank_c__Subgroup_11	f__norank_o__norank_c__Subgroup_11	g__norank_f__norank_o__norank_c__Subgroup_11	s__uncultured_bacterium_g__norank_f__norank_o__norank_c__Subgroup_11	OTU6533	0.00021254	0.00010627	0.000354233	0.00173574	0.00371945	0.00276302	0.00148188
	k__norank_d__Bacteria	p__Proteobacteria	c__Gammaproteobacteria	o__Pseudomonadales	f__Pseudomonadaceae	g__Pseudomonas	s__Pseudomonas_corrugata	OTU9412	0.00180659	0.000354233	0.000247963	0.00414453	0.000495926	0.000743889	0.00129885
	k__norank_d__Bacteria	p__Proteobacteria	c__Alphaproteobacteria	o__Caulobacterales	f__Caulobacteraceae	g__Phenylobacterium	s__metagenome_g__Phenylobacterium	OTU11461	0.00247963	0.00138151	0.00180659	0.000708466	0.0021254	0.00113355	0.00160586
	k__norank_d__Bacteria	p__Proteobacteria	c__Gammaproteobacteria	o__Burkholderiales	f__Nitrosomonadaceae	g__Nitrosospira	s__uncultured_bacterium_g__Nitrosospira	OTU145	0.00446334	0.00180659	0.00407368	0.000850159	0.00247963	0.00170032	0.00256229
	k__norank_d__Bacteria	p__Acidobacteriota	c__Vicinamibacteria	o__Vicinamibacterales	f__Vicinamibacteraceae	g__norank_f__Vicinamibacteraceae	s__uncultured_Acidobacteriales_bacterium_g__norank_f__Vicinamibacteraceae	OTU971	0.00138151	0.00173574	0.00595112	0.00534892	0.00322352	0.00538434	0.00383753
	k__norank_d__Bacteria	p__Bacteroidota	c__Bacteroidia	o__Flavobacteriales	f__Flavobacteriaceae	g__Flavobacterium	s__unclassified_g__Flavobacterium	OTU5600	0.00053135	0.0083599	0.000921006	0.000885583	0.00063762	0.000283386	0.00193647
	k__norank_d__Bacteria	p__Bacteroidota	c__Bacteroidia	o__Flavobacteriales	f__Flavobacteriaceae	g__Flavobacterium	s__unclassified_g__Flavobacterium	OTU1650	0.000991853	0.000779313	0.00591569	0.000566773	0.00123982	0.000885583	0.00172984
	k__norank_d__Bacteria	p__Proteobacteria	c__Gammaproteobacteria	o__Burkholderiales	f__Oxalobacteraceae	g__Massilia	s__uncultured_bacterium_g__Massilia	OTU6144	0.00743889	0.000247963	0.00255048	0.000283386	0.00021254	3.54233e-05	0.00179478
	k__norank_d__Bacteria	p__Proteobacteria	c__Gammaproteobacteria	o__Xanthomonadales	f__Xanthomonadaceae	g__Lysobacter	s__unclassified_g__Lysobacter	OTU3270	0.00276302	0.00279844	0.0025859	0.00279844	0.00340064	0.00233794	0.00278073
	k__norank_d__Bacteria	p__Acidobacteriota	c__Vicinamibacteria	o__Vicinamibacterales	f__norank_o__Vicinamibacterales	g__norank_f__norank_o__Vicinamibacterales	s__unclassified_g__norank_f__norank_o__Vicinamibacterales	OTU9402	0.000247963	0.000247963	0.000779313	0.00216082	0.00145236	0.0030464	0.00132247
	k__norank_d__Bacteria	p__Bacteroidota	c__Bacteroidia	o__Chitinophagales	f__Chitinophagaceae	g__UTBCD1	s__uncultured_bacterium_g__UTBCD1	OTU8089	0.00201913	0.000779313	0.000885583	0.000247963	0.00113355	0.000991853	0.00100956
	k__norank_d__Bacteria	p__Proteobacteria	c__Alphaproteobacteria	o__Sphingomonadales	f__Sphingomonadaceae	g__Sphingomonas	s__unclassified_g__Sphingomonas	OTU3832	0.0287283	0.0539851	0.0302515	0.0123627	0.0194474	0.0120439	0.0261365
	k__norank_d__Bacteria	p__Proteobacteria	c__Gammaproteobacteria	o__Burkholderiales	f__Comamonadaceae	g__Acidovorax	s__unclassified_g__Acidovorax	OTU5717	0.00541977	0.00244421	0.0119731	0.00322352	0.000956429	0.00145236	0.00424489
	k__norank_d__Bacteria	p__Proteobacteria	c__Gammaproteobacteria	o__Burkholderiales	f__Oxalobacteraceae	g__Duganella	s__uncultured_bacterium_g__Duganella	OTU7765	0.00488842	0.00120439	0.00155863	0.00109812	0.000177117	3.54233e-05	0.00149368
	k__norank_d__Bacteria	p__Proteobacteria	c__Alphaproteobacteria	o__Sphingomonadales	f__Sphingomonadaceae	g__Ellin6055	s__uncultured_bacterium_g__Ellin6055	OTU5588	0.00634077	0.0140276	0.00478215	0.00102728	0.00201913	0.000956429	0.0048589
	k__norank_d__Bacteria	p__Chloroflexi	c__TK10	o__norank_c__TK10	f__norank_o__norank_c__TK10	g__norank_f__norank_o__norank_c__TK10	s__unclassified_g__norank_f__norank_o__norank_c__TK10	OTU144	0.000850159	0.000602196	0.00063762	0.00138151	0.00354233	0.0025859	0.00159995
	k__norank_d__Bacteria	p__Proteobacteria	c__Gammaproteobacteria	o__Xanthomonadales	f__Xanthomonadaceae	g__Lysobacter	s__unclassified_g__Lysobacter	OTU6232	0.00134609	0.00177117	0.00343606	0.000460503	0.000177117	0.000177117	0.00122801
	k__norank_d__Bacteria	p__Chloroflexi	c__Dehalococcoidia	o__S085	f__norank_o__S085	g__norank_f__norank_o__S085	s__uncultured_bacterium_g__norank_f__norank_o__S085	OTU5535	0.00021254	0.000566773	0.00021254	0.000885583	0.00308183	0.00131066	0.00104499
	k__norank_d__Bacteria	p__Actinobacteriota	c__Actinobacteria	o__Frankiales	f__Sporichthyaceae	g__norank_f__Sporichthyaceae	s__unclassified_g__norank_f__Sporichthyaceae	OTU5616	0.0015232	0.0016649	0.00155863	0.000389656	0.000602196	0.000602196	0.0010568
	k__norank_d__Bacteria	p__Acidobacteriota	c__Holophagae	o__Subgroup_7	f__norank_o__Subgroup_7	g__norank_f__norank_o__Subgroup_7	s__uncultured_bacterium_g__norank_f__norank_o__Subgroup_7	OTU7100	0.00244421	0.00148778	0.00159405	0.00708466	0.0083599	0.00432164	0.00421537
	k__norank_d__Bacteria	p__Acidobacteriota	c__Vicinamibacteria	o__Vicinamibacterales	f__norank_o__Vicinamibacterales	g__norank_f__norank_o__Vicinamibacterales	s__uncultured_Acidobacterium_sp._g__norank_f__norank_o__Vicinamibacterales	OTU7410	0.00063762	0.000602196	0.00138151	0.00155863	0.00123982	0.00162947	0.00117487
	k__norank_d__Bacteria	p__Proteobacteria	c__Alphaproteobacteria	o__Sphingomonadales	f__Sphingomonadaceae	g__Sphingomonas	s__unclassified_g__Sphingomonas	OTU5098	0.00141693	0.00343606	0.000921006	0.000956429	0.00226709	0.00138151	0.00172984
	k__norank_d__Bacteria	p__Proteobacteria	c__Alphaproteobacteria	o__Sphingomonadales	f__Sphingomonadaceae	g__Sphingomonas	s__unclassified_g__Sphingomonas	OTU5090	0.0160113	0.078746	0.012469	0.00549061	0.0136026	0.00676585	0.0221809
	k__norank_d__Bacteria	p__Proteobacteria	c__Gammaproteobacteria	o__Xanthomonadales	f__Xanthomonadaceae	g__Luteimonas	s__Lysobacter_sp._g__Luteimonas	OTU1686	0.000495926	0.000389656	0.00828905	0.000921006	0.000389656	0.000673043	0.00185972
	k__norank_d__Bacteria	p__Proteobacteria	c__Alphaproteobacteria	o__Sphingomonadales	f__Sphingomonadaceae	g__Ellin6055	s__unclassified_g__Ellin6055	OTU2779	0.00361318	0.00382572	0.00297556	0.0010627	0.00177117	0.00109812	0.00239107
	k__norank_d__Bacteria	p__Bacteroidota	c__Bacteroidia	o__Sphingobacteriales	f__Sphingobacteriaceae	g__Pedobacter	s__unclassified_g__Pedobacter	OTU5618	0.00240878	0.0042508	0.00389656	0.000885583	0.000850159	0.000354233	0.00210769
	k__norank_d__Bacteria	p__Proteobacteria	c__Gammaproteobacteria	o__Burkholderiales	f__Oxalobacteraceae	g__Massilia	s__unclassified_g__Massilia	OTU4371	0.0173574	0.00534892	0.0268154	0.00329437	0.0042508	0.00170032	0.00979454
	k__norank_d__Bacteria	p__Actinobacteriota	c__Actinobacteria	o__Micrococcales	f__Intrasporangiaceae	g__Knoellia	s__uncultured_bacterium_g__Knoellia	OTU6904	0.00513638	0.00598654	0.00368402	0.0072972	0.00821821	0.00651789	0.00614004
	k__norank_d__Bacteria	p__Proteobacteria	c__Gammaproteobacteria	o__Burkholderiales	f__Comamonadaceae	g__Caenimonas	s__uncultured_bacterium_g__Caenimonas	OTU3797	0.0110166	0.00449876	0.00191286	0.00145236	0.00159405	0.00116897	0.00360727
	k__norank_d__Bacteria	p__Proteobacteria	c__Alphaproteobacteria	o__Rhizobiales	f__Xanthobacteraceae	g__unclassified_f__Xanthobacteraceae	s__unclassified_f__Xanthobacteraceae	OTU6597	0.00123982	0.000814736	0.000743889	0.00180659	0.00145236	0.00134609	0.00123391
	k__norank_d__Bacteria	p__Proteobacteria	c__Alphaproteobacteria	o__Rhizobiales	f__Xanthobacteraceae	g__norank_f__Xanthobacteraceae	s__uncultured_forest_soil_bacterium_g__norank_f__Xanthobacteraceae	OTU10510	0.00194828	0.000991853	0.00205455	0.00226709	0.00208998	0.00223167	0.00193057
	k__norank_d__Bacteria	p__Methylomirabilota	c__Methylomirabilia	o__Rokubacteriales	f__norank_o__Rokubacteriales	g__norank_f__norank_o__Rokubacteriales	s__uncultured_bacterium_g__norank_f__norank_o__Rokubacteriales	OTU10722	0.00109812	0.00042508	0.000885583	0.00524265	0.00974141	0.00782855	0.00420357
	k__norank_d__Bacteria	p__Chloroflexi	c__TK10	o__norank_c__TK10	f__norank_o__norank_c__TK10	g__norank_f__norank_o__norank_c__TK10	s__unclassified_g__norank_f__norank_o__norank_c__TK10	OTU6770	0.0010627	0.000921006	0.000885583	0.000743889	0.00162947	0.000991853	0.00103908
	k__norank_d__Bacteria	p__Gemmatimonadota	c__Gemmatimonadetes	o__Gemmatimonadales	f__Gemmatimonadaceae	g__norank_f__Gemmatimonadaceae	s__uncultured_Gemmatimonadetes_bacterium_g__norank_f__Gemmatimonadaceae	OTU11175	0.00194828	0.000921006	0.00063762	0.00414453	0.00201913	0.00308183	0.0021254
	k__norank_d__Bacteria	p__Gemmatimonadota	c__Gemmatimonadetes	o__Gemmatimonadales	f__Gemmatimonadaceae	g__norank_f__Gemmatimonadaceae	s__uncultured_proteobacterium_g__norank_f__Gemmatimonadaceae	OTU8571	0.00162947	0.0015232	0.0041091	0.00141693	0.00205455	0.00251505	0.00220805
	k__norank_d__Bacteria	p__Proteobacteria	c__Alphaproteobacteria	o__Rhizobiales	f__Xanthobacteraceae	g__Bradyrhizobium	s__Bradyrhizobium_elkanii_g__Bradyrhizobium	OTU4892	0.00534892	0.00715551	0.00832448	0.00371945	0.00428622	0.0031881	0.00533711
	k__norank_d__Bacteria	p__Actinobacteriota	c__Actinobacteria	o__Micrococcales	f__Micrococcaceae	g__Arthrobacter	s__unclassified_g__Arthrobacter	OTU8940	0.0389656	0.0297556	0.0143819	0.0142756	0.00736805	0.00446334	0.0182017
	k__norank_d__Bacteria	p__Acidobacteriota	c__Vicinamibacteria	o__Vicinamibacterales	f__Vicinamibacteraceae	g__norank_f__Vicinamibacteraceae	s__unclassified_g__norank_f__Vicinamibacteraceae	OTU2925	0.00145236	0.00053135	0.00276302	0.00148778	0.000389656	0.000708466	0.0012221
	k__norank_d__Bacteria	p__Proteobacteria	c__Gammaproteobacteria	o__Xanthomonadales	f__Xanthomonadaceae	g__Lysobacter	s__Lysobacter_sp._g__Lysobacter	OTU6983	0.00290471	0.0016649	0.00063762	0.00109812	0.00155863	0.00116897	0.00150549
	k__norank_d__Bacteria	p__Bacteroidota	c__Bacteroidia	o__Flavobacteriales	f__Flavobacteriaceae	g__Flavobacterium	s__unclassified_g__Flavobacterium	OTU5730	0.00127524	0.000885583	0.00843075	0.00021254	0.000141693	0.00109812	0.00200732
	k__norank_d__Bacteria	p__Acidobacteriota	c__Vicinamibacteria	o__Vicinamibacterales	f__Vicinamibacteraceae	g__norank_f__Vicinamibacteraceae	s__uncultured_Acidobacteriales_bacterium_g__norank_f__Vicinamibacteraceae	OTU6710	0.00031881	0.000283386	0.00145236	0.00233794	0.0016649	0.00269217	0.00145826
	k__norank_d__Bacteria	p__Proteobacteria	c__Gammaproteobacteria	o__Burkholderiales	f__Comamonadaceae	g__Comamonas	s__unclassified_g__Comamonas	OTU6465	0.0142402	0.00956429	0.00506553	3.54233e-05	0.000177117	0.000141693	0.0048707
	k__norank_d__Bacteria	p__Proteobacteria	c__Gammaproteobacteria	o__Burkholderiales	f__Nitrosomonadaceae	g__Ellin6067	s__uncultured_bacterium_g__Ellin6067	OTU3735	0.0047113	0.0031881	0.0042508	0.00276302	0.00301098	0.00325894	0.00353052
	k__norank_d__Bacteria	p__Proteobacteria	c__Alphaproteobacteria	o__Sphingomonadales	f__Sphingomonadaceae	g__Sphingomonas	s__unclassified_g__Sphingomonas	OTU5591	0.000743889	0.0239816	0.00297556	0.000850159	0.00134609	0.000673043	0.00509505
	k__norank_d__Bacteria	p__Proteobacteria	c__Gammaproteobacteria	o__Burkholderiales	f__Nitrosomonadaceae	g__mle1-7	s__uncultured_bacterium_g__mle1-7	OTU9548	0.000283386	0.00053135	0.00063762	0.0010627	0.00262132	0.00162947	0.00112764
	k__norank_d__Bacteria	p__Acidobacteriota	c__Blastocatellia	o__Pyrinomonadales	f__Pyrinomonadaceae	g__RB41	s__unclassified_g__RB41	OTU5630	0.00102728	0.00155863	0.00198371	0.00272759	0.00371945	0.00322352	0.00237336
	k__norank_d__Bacteria	p__Myxococcota	c__bacteriap25	o__norank_c__bacteriap25	f__norank_o__norank_c__bacteriap25	g__norank_f__norank_o__norank_c__bacteriap25	s__uncultured_soil_bacterium_g__norank_f__norank_o__norank_c__bacteriap25	OTU183	0.000743889	0.00010627	0.000247963	0.00208998	0.00230252	0.00145236	0.00115716
	k__norank_d__Bacteria	p__Proteobacteria	c__Alphaproteobacteria	o__Sphingomonadales	f__Sphingomonadaceae	g__Novosphingobium	s__metagenome_g__Novosphingobium	OTU4489	0.00226709	0.00644704	0.00340064	0.00159405	0.00322352	0.00170032	0.00310544
	k__norank_d__Bacteria	p__Chloroflexi	c__Dehalococcoidia	o__S085	f__norank_o__S085	g__norank_f__norank_o__S085	s__metagenome_g__norank_f__norank_o__S085	OTU4112	0.000885583	0.000708466	0.00113355	0.00226709	0.0021254	0.00194828	0.00151139
	k__norank_d__Bacteria	p__Gemmatimonadota	c__Gemmatimonadetes	o__Gemmatimonadales	f__Gemmatimonadaceae	g__norank_f__Gemmatimonadaceae	s__uncultured_Gemmatimonas_sp._g__norank_f__Gemmatimonadaceae	OTU4228	0.00301098	0.000956429	0.00127524	0.00173574	0.000495926	0.00127524	0.00145826
	k__norank_d__Bacteria	p__Methylomirabilota	c__Methylomirabilia	o__Rokubacteriales	f__norank_o__Rokubacteriales	g__norank_f__norank_o__Rokubacteriales	s__uncultured_bacterium_g__norank_f__norank_o__Rokubacteriales	OTU8659	0.000850159	0.000566773	0.000566773	0.00294013	0.00272759	0.00262132	0.00171213
	k__norank_d__Bacteria	p__Actinobacteriota	c__Actinobacteria	o__Propionibacteriales	f__Nocardioidaceae	g__Marmoricola	s__Marmoricola_sp._g__Marmoricola	OTU10687	0.00308183	0.000743889	0.00141693	0.00184201	0.00120439	0.00155863	0.00164128
	k__norank_d__Bacteria	p__Acidobacteriota	c__Vicinamibacteria	o__Vicinamibacterales	f__Vicinamibacteraceae	g__norank_f__Vicinamibacteraceae	s__unclassified_g__norank_f__Vicinamibacteraceae	OTU10259	0.00187744	0.000779313	0.00265675	0.00921006	0.00534892	0.010379	0.00504192
	k__norank_d__Bacteria	p__Bacteroidota	c__Bacteroidia	o__Flavobacteriales	f__Flavobacteriaceae	g__Flavobacterium	s__unclassified_g__Flavobacterium	OTU5686	0.013142	0.0100956	0.0377612	0.00818278	0.0068367	0.00485299	0.0134786
	k__norank_d__Bacteria	p__Proteobacteria	c__Gammaproteobacteria	o__Burkholderiales	f__Nitrosomonadaceae	g__MND1	s__unclassified_g__MND1	OTU6269	0.00194828	0.000921006	0.000779313	0.00336521	0.00272759	0.00361318	0.00222576
	k__norank_d__Bacteria	p__Chloroflexi	c__Anaerolineae	o__Anaerolineales	f__Anaerolineaceae	g__norank_f__Anaerolineaceae	s__unclassified_g__norank_f__Anaerolineaceae	OTU5786	0.000389656	0.000602196	0.000850159	0.00205455	0.00903294	0.00442791	0.0028929
	k__norank_d__Bacteria	p__Proteobacteria	c__Alphaproteobacteria	o__Rhizobiales	f__Methyloligellaceae	g__norank_f__Methyloligellaceae	s__metagenome_g__norank_f__Methyloligellaceae	OTU5512	0.00191286	0.000850159	0.00120439	0.00368402	0.00173574	0.00240878	0.00196599
	k__norank_d__Bacteria	p__Actinobacteriota	c__Acidimicrobiia	o__Microtrichales	f__norank_o__Microtrichales	g__norank_f__norank_o__Microtrichales	s__uncultured_bacterium_g__norank_f__norank_o__Microtrichales	OTU6814	0.00123982	0.000991853	0.000956429	0.000779313	0.00138151	0.00102728	0.0010627
	k__norank_d__Bacteria	p__Proteobacteria	c__Gammaproteobacteria	o__Burkholderiales	f__Comamonadaceae	g__unclassified_f__Comamonadaceae	s__unclassified_f__Comamonadaceae	OTU1830	0.00269217	0.00184201	0.000602196	0.000956429	0.000885583	0.000602196	0.00126343
	k__norank_d__Bacteria	p__Proteobacteria	c__Gammaproteobacteria	o__Burkholderiales	f__Oxalobacteraceae	g__Noviherbaspirillum	s__unclassified_g__Noviherbaspirillum	OTU5413	0.00308183	0.00187744	0.00123982	0.000495926	0.00031881	0.000247963	0.0012103
	k__norank_d__Bacteria	p__Proteobacteria	c__Alphaproteobacteria	o__Rhizobiales	f__Devosiaceae	g__Devosia	s__metagenome_g__Devosia	OTU11216	0.00439249	0.00357775	0.00584485	0.00247963	0.00276302	0.00205455	0.00351872
	k__norank_d__Bacteria	p__Proteobacteria	c__Gammaproteobacteria	o__Xanthomonadales	f__Xanthomonadaceae	g__Lysobacter	s__uncultured_Xanthomonadaceae_bacterium_g__Lysobacter	OTU1626	0.00602196	0.00520723	0.00573858	0.0025859	0.00428622	0.00247963	0.00438659
	k__norank_d__Bacteria	p__Proteobacteria	c__Gammaproteobacteria	o__Burkholderiales	f__Comamonadaceae	g__Ramlibacter	s__unclassified_g__Ramlibacter	OTU5435	0.00247963	0.00102728	0.000566773	0.00180659	0.00120439	0.00123982	0.00138741
	k__norank_d__Bacteria	p__Chloroflexi	c__KD4-96	o__norank_c__KD4-96	f__norank_o__norank_c__KD4-96	g__norank_f__norank_o__norank_c__KD4-96	s__uncultured_bacterium_g__norank_f__norank_o__norank_c__KD4-96	OTU550	0.000389656	0.00127524	0.00219625	0.00311725	0.00173574	0.00230252	0.00183611
	k__norank_d__Bacteria	p__Bacteroidota	c__Bacteroidia	o__Chitinophagales	f__Chitinophagaceae	g__norank_f__Chitinophagaceae	s__unclassified_g__norank_f__Chitinophagaceae	OTU68	0.00123982	0.000177117	0.000885583	0.00354233	0.00262132	0.00449876	0.00216082
	k__norank_d__Bacteria	p__Bacteroidota	c__Bacteroidia	o__Flavobacteriales	f__Weeksellaceae	g__Chryseobacterium	s__unclassified_g__Chryseobacterium	OTU6243	0.000460503	0.0214665	0.000991853	0.000283386	3.54233e-05	0.000354233	0.00393199
	k__norank_d__Bacteria	p__Patescibacteria	c__Saccharimonadia	o__Saccharimonadales	f__norank_o__Saccharimonadales	g__norank_f__norank_o__Saccharimonadales	s__uncultured_bacterium_g__norank_f__norank_o__Saccharimonadales	OTU1922	0.00173574	0.00417995	0.000283386	0.00109812	0.00131066	0.000389656	0.00149959
	k__norank_d__Bacteria	p__Acidobacteriota	c__Blastocatellia	o__Pyrinomonadales	f__Pyrinomonadaceae	g__RB41	s__metagenome_g__RB41	OTU3504	0.000460503	0.000177117	0.000956429	0.00187744	0.00138151	0.00297556	0.00130476
	k__norank_d__Bacteria	p__Bacteroidota	c__Bacteroidia	o__Chitinophagales	f__Saprospiraceae	g__norank_f__Saprospiraceae	s__uncultured_soil_bacterium_g__norank_f__Saprospiraceae	OTU1865	0.00393199	0.000283386	0.00031881	0.00109812	0.000743889	0.00131066	0.00128114
	k__norank_d__Bacteria	p__Proteobacteria	c__Alphaproteobacteria	o__Rhizobiales	f__Xanthobacteraceae	g__Rhodoplanes	s__uncultured_bacterium_g__Rhodoplanes	OTU2629	0.00223167	0.00187744	0.00449876	0.00120439	0.0015232	0.000779313	0.00201913
	k__norank_d__Bacteria	p__Chloroflexi	c__Dehalococcoidia	o__S085	f__norank_o__S085	g__norank_f__norank_o__S085	s__uncultured_bacterium_g__norank_f__norank_o__S085	OTU1247	0.00116897	0.000460503	0.00031881	0.00240878	0.00134609	0.00191286	0.00126934
	k__norank_d__Bacteria	p__Actinobacteriota	c__MB-A2-108	o__norank_c__MB-A2-108	f__norank_o__norank_c__MB-A2-108	g__norank_f__norank_o__norank_c__MB-A2-108	s__Actinobacteria_bacterium_RBG_19FT_COMBO_70_19	OTU11027	0.000779313	0.000991853	0.000991853	0.00205455	0.00159405	0.00180659	0.0013697
	k__norank_d__Bacteria	p__Proteobacteria	c__Alphaproteobacteria	o__Rhizobiales	f__Beijerinckiaceae	g__Bosea	s__unclassified_g__Bosea	OTU8840	0.00131066	0.00421537	0.00247963	0.000850159	0.000708466	0.000389656	0.00165899
	k__norank_d__Bacteria	p__Proteobacteria	c__Alphaproteobacteria	o__Sphingomonadales	f__Sphingomonadaceae	g__Sphingomonas	s__uncultured_Sphingomonadaceae_bacterium_g__Sphingomonas	OTU1759	0.0068367	0.0109104	0.00952887	0.00325894	0.00442791	0.00361318	0.00642933
	k__norank_d__Bacteria	p__Actinobacteriota	c__Actinobacteria	o__Micrococcales	f__Intrasporangiaceae	g__Intrasporangium	s__uncultured_bacterium_g__Intrasporangium	OTU9386	0.00194828	0.00173574	0.00116897	0.00336521	0.0030464	0.0031881	0.00240878
	k__norank_d__Bacteria	p__Proteobacteria	c__Alphaproteobacteria	o__Sphingomonadales	f__Sphingomonadaceae	g__Sphingomonas	s__unclassified_g__Sphingomonas	OTU569	0.000850159	0.00109812	0.00109812	0.00138151	0.000885583	0.000850159	0.00102728
	k__norank_d__Bacteria	p__Proteobacteria	c__Alphaproteobacteria	o__Dongiales	f__Dongiaceae	g__Dongia	s__uncultured_bacterium_g__Dongia	OTU2565	0.00244421	0.00123982	0.00219625	0.00301098	0.00343606	0.00435707	0.00278073
	k__norank_d__Bacteria	p__Proteobacteria	c__Gammaproteobacteria	o__Burkholderiales	f__Nitrosomonadaceae	g__Ellin6067	s__unclassified_g__Ellin6067	OTU5707	0.00262132	0.000991853	0.00141693	0.0021254	0.00162947	0.0015232	0.00171803
	k__norank_d__Bacteria	p__Acidobacteriota	c__Vicinamibacteria	o__Vicinamibacterales	f__Vicinamibacteraceae	g__norank_f__Vicinamibacteraceae	s__uncultured_Acidobacteriales_bacterium_g__norank_f__Vicinamibacteraceae	OTU2031	0.000247963	0.000247963	0.00177117	0.00127524	0.00127524	0.00226709	0.00118078
	k__norank_d__Bacteria	p__Chloroflexi	c__OLB14	o__norank_c__OLB14	f__norank_o__norank_c__OLB14	g__norank_f__norank_o__norank_c__OLB14	s__uncultured_bacterium_g__norank_f__norank_o__norank_c__OLB14	OTU4582	0.000885583	0.000283386	0.000389656	0.00407368	0.000850159	0.00180659	0.00138151
	k__norank_d__Bacteria	p__Proteobacteria	c__Alphaproteobacteria	o__Sphingomonadales	f__Sphingomonadaceae	g__Altererythrobacter	s__uncultured_bacterium_g__Altererythrobacter	OTU8903	0.00208998	0.00297556	0.00251505	0.000495926	0.000743889	0.00042508	0.00154091
	k__norank_d__Bacteria	p__Acidobacteriota	c__Vicinamibacteria	o__Vicinamibacterales	f__norank_o__Vicinamibacterales	g__norank_f__norank_o__Vicinamibacterales	s__uncultured_Acidobacteriaceae_bacterium_g__norank_f__norank_o__Vicinamibacterales	OTU273	0.00141693	0.00123982	0.00286929	0.00177117	0.000921006	0.000885583	0.0015173
	k__norank_d__Bacteria	p__Acidobacteriota	c__Vicinamibacteria	o__Vicinamibacterales	f__Vicinamibacteraceae	g__norank_f__Vicinamibacteraceae	s__unclassified_g__norank_f__Vicinamibacteraceae	OTU6468	0.000673043	0.000389656	0.0021254	0.00162947	0.00116897	0.00301098	0.00149959
	k__norank_d__Bacteria	p__Proteobacteria	c__Gammaproteobacteria	o__Burkholderiales	f__Oxalobacteraceae	g__Massilia	s__unclassified_g__Massilia	OTU1461	0.00680128	0.000602196	0.00198371	0.00010627	0.000283386	0.000177117	0.00165899
	k__norank_d__Bacteria	p__Proteobacteria	c__Alphaproteobacteria	o__Rhizobiales	f__Hyphomicrobiaceae	g__Pedomicrobium	s__uncultured_bacterium_g__Pedomicrobium	OTU8625	0.000921006	0.00031881	0.000673043	0.00177117	0.00290471	0.00216082	0.00145826
	k__norank_d__Bacteria	p__Acidobacteriota	c__Acidobacteriae	o__Solibacterales	f__Solibacteraceae	g__Candidatus_Solibacter	s__unclassified_g__Candidatus_Solibacter	OTU594	0.00109812	0.00053135	0.00042508	0.00159405	0.00301098	0.00230252	0.00149368
	k__norank_d__Bacteria	p__Proteobacteria	c__Alphaproteobacteria	o__Rhizobiales	f__Beijerinckiaceae	g__Microvirga	s__Microvirga_ossetica	OTU7212	0.00290471	0.000708466	0.00155863	0.00145236	0.000921006	0.000673043	0.0013697
	k__norank_d__Bacteria	p__Nitrospirota	c__Nitrospiria	o__Nitrospirales	f__Nitrospiraceae	g__Nitrospira	s__uncultured_soil_bacterium_g__Nitrospira	OTU1329	0.00113355	0.00053135	0.000779313	0.00265675	0.00371945	0.0036486	0.00207817
	k__norank_d__Bacteria	p__Proteobacteria	c__Alphaproteobacteria	o__Sphingomonadales	f__Sphingomonadaceae	g__Sphingopyxis	s__Sphingopyxis_macrogoltabida	OTU5433	0.0030464	0.00417995	0.00063762	0.00102728	0.000247963	3.54233e-05	0.00152911
	k__norank_d__Bacteria	p__RCP2-54	c__norank_p__RCP2-54	o__norank_c__norank_p__RCP2-54	f__norank_o__norank_c__norank_p__RCP2-54	g__norank_f__norank_o__norank_c__norank_p__RCP2-54	s__uncultured_Desulfuromonadales_bacterium_g__norank_f__norank_o__norank_c__norank_p__RCP2-54	OTU6437	0.000956429	7.08466e-05	0.000177117	0.00198371	0.00382572	0.00286929	0.00164718
	k__norank_d__Bacteria	p__Proteobacteria	c__Alphaproteobacteria	o__Rhizobiales	f__Xanthobacteraceae	g__Pseudolabrys	s__unclassified_g__Pseudolabrys	OTU1193	0.00240878	0.00109812	0.0015232	0.00598654	0.00503011	0.00421537	0.00337702
	k__norank_d__Bacteria	p__Acidobacteriota	c__Holophagae	o__Subgroup_7	f__norank_o__Subgroup_7	g__norank_f__norank_o__Subgroup_7	s__uncultured_bacterium_g__norank_f__norank_o__Subgroup_7	OTU3829	0.00010627	0.000177117	0.00010627	0.0016649	0.00283386	0.00194828	0.00113945
	k__norank_d__Bacteria	p__Proteobacteria	c__Gammaproteobacteria	o__Pseudomonadales	f__Pseudomonadaceae	g__Pseudomonas	s__unclassified_g__Pseudomonas	OTU5657	0.0036486	0.00131066	0.00123982	0.0110521	0.00102728	0.00194828	0.00337112
	k__norank_d__Bacteria	p__Chloroflexi	c__Anaerolineae	o__SBR1031	f__A4b	g__norank_f__A4b	s__uncultured_soil_bacterium_g__norank_f__A4b	OTU4576	0.00116897	0.000673043	0.00240878	0.00120439	0.000673043	0.000991853	0.00118668
	k__norank_d__Bacteria	p__Desulfobacterota	c__norank_p__Desulfobacterota	o__norank_c__norank_p__Desulfobacterota	f__norank_o__norank_c__norank_p__Desulfobacterota	g__norank_f__norank_o__norank_c__norank_p__Desulfobacterota	s__uncultured_bacterium_g__norank_f__norank_o__norank_c__norank_p__Desulfobacterota	OTU4432	0.000247963	0.000141693	0.000460503	0.00155863	0.00269217	0.00226709	0.00122801
	k__norank_d__Bacteria	p__Proteobacteria	c__Gammaproteobacteria	o__Xanthomonadales	f__Xanthomonadaceae	g__Thermomonas	s__uncultured_bacterium_g__Thermomonas	OTU5553	0.00442791	0.0131775	0.00255048	0.00506553	0.00247963	0.00113355	0.00480576
	k__norank_d__Bacteria	p__Bacteroidota	c__Bacteroidia	o__Flavobacteriales	f__Flavobacteriaceae	g__Flavobacterium	s__unclassified_g__Flavobacterium	OTU562	0.00170032	0.00690755	0.0015232	0.00131066	0.00042508	0.000283386	0.00202503
	k__norank_d__Bacteria	p__Bacteroidota	c__Bacteroidia	o__Flavobacteriales	f__Flavobacteriaceae	g__Flavobacterium	s__Flavobacterium_succinicans	OTU3872	0.0042508	0.00233794	0.00566773	0.00159405	0.00276302	0.000743889	0.0028929
	k__norank_d__Bacteria	p__Proteobacteria	c__Alphaproteobacteria	o__Rhizobiales	f__Xanthobacteraceae	g__norank_f__Xanthobacteraceae	s__unclassified_g__norank_f__Xanthobacteraceae	OTU461	0.00141693	0.000921006	0.00283386	0.000779313	0.000673043	0.000708466	0.0012221
	k__norank_d__Bacteria	p__Proteobacteria	c__Gammaproteobacteria	o__Burkholderiales	f__Comamonadaceae	g__Methylibium	s__uncultured_bacterium_g__Methylibium	OTU9074	0.0015232	0.00286929	0.00155863	0.00198371	0.00180659	0.00198371	0.00195419
	k__Fungi	p__Olpidiomycota	c__Olpidiomycetes	o__Olpidiales	f__Olpidiaceae	g__Olpidium	s__Olpidium_brassicae	OTU2382	0.000473624	0.000811926	0.000766819	0.000473624	0.00110512	0.000744266	0.00072923
	k__Fungi	p__Olpidiomycota	c__Olpidiomycetes	o__Olpidiales	f__Olpidiaceae	g__Olpidium	s__Olpidium_brassicae	OTU2517	0.991317	0.991317	0.998331	0.571506	0.993685	0.961185	0.91789
	k__Fungi	p__Ascomycota	c__Sordariomycetes	o__Glomerellales	f__Plectosphaerellaceae	g__Plectosphaerella	s__unclassified_g__Plectosphaerella	OTU5544	0.00279664	0.006112	0.000202982	0.110738	0.00225535	0.0146598	0.0227941
	k__Fungi	p__Ascomycota	c__Sordariomycetes	o__Hypocreales	f__Nectriaceae	g__Fusarium	s__unclassified_g__Fusarium	OTU3226	0.00045107	0.000202982	4.5107e-05	0.0241548	0.000293196	0.00333792	0.00474751
									Rhizosphere soil1	Rhizosphere soil2	Rhizosphere soi3	Rhizosphere soi4	Rhizosphere soi5	Rhizosphere soi6	Average relative abundance
Bulk soil	k__norank_d__Bacteria	p__Acidobacteriota	c__Vicinamibacteria	o__Vicinamibacterales	f__Vicinamibacteraceae	g__norank_f__Vicinamibacteraceae	s__unclassified_g__norank_f__Vicinamibacteraceae	OTU7457	0.00127524	0.00127524	0.000673043	0.00120439	0.00138151	0.00102728	0.00113945
	k__norank_d__Bacteria	p__Proteobacteria	c__Gammaproteobacteria	o__Burkholderiales	f__Comamonadaceae	g__Ramlibacter	s__unclassified_g__Ramlibacter	OTU5650	0.00145236	0.00240878	0.00180659	0.00141693	0.000743889	0.000956429	0.00146416
	k__norank_d__Bacteria	p__Acidobacteriota	c__Vicinamibacteria	o__Vicinamibacterales	f__Vicinamibacteraceae	g__norank_f__Vicinamibacteraceae	s__uncultured_Acidobacteriales_bacterium_g__norank_f__Vicinamibacteraceae	OTU10617	0.00350691	0.00421537	0.00272759	0.00347148	0.00283386	0.00297556	0.00328846
	k__norank_d__Bacteria	p__Actinobacteriota	c__Actinobacteria	o__Frankiales	f__Sporichthyaceae	g__norank_f__Sporichthyaceae	s__uncultured_bacterium_g__norank_f__Sporichthyaceae	OTU2126	0.000850159	0.00400283	0.00520723	0.00155863	0.00127524	0.00187744	0.00246192
	k__norank_d__Bacteria	p__Proteobacteria	c__Gammaproteobacteria	o__Burkholderiales	f__SC-I-84	g__norank_f__SC-I-84	s__uncultured_beta_proteobacterium_g__norank_f__SC-I-84	OTU5653	0.00021254	0.00021254	7.08466e-05	0.00325894	0.00315267	0.0030464	0.00165899
	k__norank_d__Bacteria	p__Acidobacteriota	c__Blastocatellia	o__Blastocatellales	f__Blastocatellaceae	g__norank_f__Blastocatellaceae	s__uncultured_Acidobacteria_bacterium_g__norank_f__Blastocatellaceae	OTU10517	0.00750974	0.00768686	0.0030464	0.00485299	0.00283386	0.0030464	0.00482938
	k__norank_d__Bacteria	p__Gemmatimonadota	c__Gemmatimonadetes	o__Gemmatimonadales	f__Gemmatimonadaceae	g__norank_f__Gemmatimonadaceae	s__uncultured_bacterium_g__norank_f__Gemmatimonadaceae	OTU4844	0.00010627	0.000177117	0.000743889	0.00148778	0.00379029	0.00371945	0.0016708
	k__norank_d__Bacteria	p__Acidobacteriota	c__Blastocatellia	o__Pyrinomonadales	f__Pyrinomonadaceae	g__RB41	s__unclassified_g__RB41	OTU9647	0.00134609	0.00145236	0.000850159	0.0030464	0.00116897	0.00187744	0.00162357
	k__norank_d__Bacteria	p__Proteobacteria	c__Alphaproteobacteria	o__Sphingomonadales	f__Sphingomonadaceae	g__Sphingomonas	s__uncultured_Sphingomonadaceae_bacterium_g__Sphingomonas	OTU2971	0.00644704	0.00407368	0.00446334	0.00850159	0.00573858	0.00765143	0.00614594
	k__norank_d__Bacteria	p__Nitrospirota	c__Nitrospiria	o__Nitrospirales	f__Nitrospiraceae	g__Nitrospira	s__unclassified_g__Nitrospira	OTU5563	0.00120439	0.00240878	0.00230252	0.000460503	0.000354233	0.000283386	0.00116897
	k__norank_d__Bacteria	p__Acidobacteriota	c__Vicinamibacteria	o__Vicinamibacterales	f__Vicinamibacteraceae	g__norank_f__Vicinamibacteraceae	s__uncultured_Acidobacteriales_bacterium_g__norank_f__Vicinamibacteraceae	OTU10798	0.00538434	0.00478215	0.00361318	0.00216082	0.00223167	0.00247963	0.00344196
	k__norank_d__Bacteria	p__Proteobacteria	c__Gammaproteobacteria	o__Burkholderiales	f__Comamonadaceae	g__unclassified_f__Comamonadaceae	s__unclassified_f__Comamonadaceae	OTU7178	0.00216082	0.00347148	0.00159405	0.00063762	0.000885583	0.000673043	0.00157043
	k__norank_d__Bacteria	p__Methylomirabilota	c__Methylomirabilia	o__Rokubacteriales	f__norank_o__Rokubacteriales	g__norank_f__norank_o__Rokubacteriales	s__uncultured_bacterium_g__norank_f__norank_o__Rokubacteriales	OTU8539	0.00141693	0.00336521	0.000921006	0.00205455	0.00804109	0.00541977	0.00353643
	k__norank_d__Bacteria	p__Proteobacteria	c__Alphaproteobacteria	o__Sphingomonadales	f__Sphingomonadaceae	g__Qipengyuania	s__uncultured_bacterium_g__Qipengyuania	OTU2603	0.00205455	0.00180659	0.0015232	0.00138151	0.00127524	0.00389656	0.00198961
	k__norank_d__Bacteria	p__Acidobacteriota	c__Acidobacteriae	o__Solibacterales	f__Solibacteraceae	g__Candidatus_Solibacter	s__unclassified_g__Candidatus_Solibacter	OTU2621	0.000460503	0.000354233	0.000814736	0.00180659	0.00148778	0.00219625	0.00118668
	k__norank_d__Bacteria	p__Chloroflexi	c__KD4-96	o__norank_c__KD4-96	f__norank_o__norank_c__KD4-96	g__norank_f__norank_o__norank_c__KD4-96	s__uncultured_bacterium_g__norank_f__norank_o__norank_c__KD4-96	OTU9495	0.00938718	0.00584485	0.00644704	0.00913921	0.00740347	0.00867871	0.00781674
	k__norank_d__Bacteria	p__Acidobacteriota	c__Vicinamibacteria	o__Vicinamibacterales	f__Vicinamibacteraceae	g__norank_f__Vicinamibacteraceae	s__unclassified_g__norank_f__Vicinamibacteraceae	OTU8799	0.00315267	0.0041091	0.00247963	0.00301098	0.00184201	0.00187744	0.00274531
	k__norank_d__Bacteria	p__Proteobacteria	c__Gammaproteobacteria	o__Burkholderiales	f__Sutterellaceae	g__norank_f__Sutterellaceae	s__uncultured_bacterium_g__norank_f__Sutterellaceae	OTU6008	0.000708466	0.00063762	0.00042508	0.0016649	0.00155863	0.00123982	0.00103908
	k__norank_d__Bacteria	p__Bacteroidota	c__Bacteroidia	o__Cytophagales	f__Microscillaceae	g__Chryseolinea	s__uncultured_bacterium_g__Chryseolinea	OTU5156	0.00120439	0.00145236	0.00191286	0.000708466	0.000708466	0.00042508	0.0010686
	k__norank_d__Bacteria	p__Acidobacteriota	c__Blastocatellia	o__Pyrinomonadales	f__Pyrinomonadaceae	g__RB41	s__unclassified_g__RB41	OTU3736	0.000956429	0.000566773	0.00053135	0.00198371	0.000602196	0.00159405	0.00103908
	k__norank_d__Bacteria	p__Proteobacteria	c__Gammaproteobacteria	o__Burkholderiales	f__TRA3-20	g__norank_f__TRA3-20	s__unclassified_g__norank_f__TRA3-20	OTU1739	0.000991853	0.00187744	0.0021254	0.000956429	0.000885583	0.000956429	0.00129885
	k__norank_d__Bacteria	p__Nitrospirota	c__Nitrospiria	o__Nitrospirales	f__Nitrospiraceae	g__Nitrospira	s__uncultured_Nitrospiraceae_bacterium_g__Nitrospira	OTU11481	0.000247963	0.000708466	0.000673043	0.000991853	0.00194828	0.00173574	0.00105089
	k__norank_d__Bacteria	p__Actinobacteriota	c__Actinobacteria	o__Frankiales	f__Geodermatophilaceae	g__Blastococcus	s__uncultured_bacterium_g__Blastococcus	OTU6161	0.00251505	0.00233794	0.00240878	0.000814736	0.000743889	0.0041091	0.00215492
	k__norank_d__Bacteria	p__Acidobacteriota	c__Blastocatellia	o__Blastocatellales	f__Blastocatellaceae	g__norank_f__Blastocatellaceae	s__uncultured_Acidobacteria_bacterium_g__norank_f__Blastocatellaceae	OTU1115	0.00375487	0.00619908	0.00145236	0.00063762	0.00053135	0.000354233	0.00215492
	k__norank_d__Bacteria	p__Acidobacteriota	c__Vicinamibacteria	o__Vicinamibacterales	f__Vicinamibacteraceae	g__norank_f__Vicinamibacteraceae	s__uncultured_bacterium_g__norank_f__Vicinamibacteraceae	OTU4829	0.00630535	0.00417995	0.00230252	0.00669501	0.00237336	0.00240878	0.00404416
	k__norank_d__Bacteria	p__Actinobacteriota	c__Thermoleophilia	o__Gaiellales	f__unclassified_o__Gaiellales	g__unclassified_o__Gaiellales	s__unclassified_o__Gaiellales	OTU5849	0.000743889	0.000956429	0.000708466	0.00184201	0.00127524	0.00272759	0.00137561
	k__norank_d__Bacteria	p__Proteobacteria	c__Gammaproteobacteria	o__Burkholderiales	f__Oxalobacteraceae	g__Massilia	s__unclassified_g__Massilia	OTU6026	0.00148778	0.00159405	0.00180659	0.000779313	0.000779313	0.00109812	0.00125753
	k__norank_d__Bacteria	p__Actinobacteriota	c__MB-A2-108	o__norank_c__MB-A2-108	f__norank_o__norank_c__MB-A2-108	g__norank_f__norank_o__norank_c__MB-A2-108	s__unclassified_g__norank_f__norank_o__norank_c__MB-A2-108	OTU993	0.00148778	0.000460503	0.000354233	0.00308183	0.000708466	0.00123982	0.0012221
	k__norank_d__Bacteria	p__Proteobacteria	c__Gammaproteobacteria	o__Burkholderiales	f__A21b	g__norank_f__A21b	s__uncultured_beta_proteobacterium_g__norank_f__A21b	OTU5678	0.00063762	0.00102728	0.000814736	0.00134609	0.00109812	0.00120439	0.00102137
	k__norank_d__Bacteria	p__Gemmatimonadota	c__Gemmatimonadetes	o__Gemmatimonadales	f__Gemmatimonadaceae	g__Gemmatimonas	s__uncultured_Gemmatimonadaceae_bacterium_g__Gemmatimonas	OTU4676	0.00138151	0.00201913	0.00177117	0.00155863	0.00109812	0.00131066	0.0015232
	k__norank_d__Bacteria	p__Proteobacteria	c__Gammaproteobacteria	o__Xanthomonadales	f__Xanthomonadaceae	g__Lysobacter	s__unclassified_g__Lysobacter	OTU3433	0.00269217	0.0025859	0.00651789	0.00233794	0.00244421	0.00357775	0.00335931
	k__norank_d__Bacteria	p__Acidobacteriota	c__Vicinamibacteria	o__Vicinamibacterales	f__norank_o__Vicinamibacterales	g__norank_f__norank_o__Vicinamibacterales	s__unclassified_g__norank_f__norank_o__Vicinamibacterales	OTU9342	0.00265675	0.00173574	0.00116897	0.00255048	0.00138151	0.00173574	0.00187153
	k__norank_d__Bacteria	p__Actinobacteriota	c__Actinobacteria	o__Propionibacteriales	f__Nocardioidaceae	g__Marmoricola	s__uncultured_bacterium_g__Marmoricola	OTU2072	0.00499469	0.00290471	0.00315267	0.00460503	0.00205455	0.00194828	0.00327666
	k__norank_d__Bacteria	p__Acidobacteriota	c__Acidobacteriae	o__Bryobacterales	f__Bryobacteraceae	g__Bryobacter	s__unclassified_g__Bryobacter	OTU2744	0.00127524	0.0016649	0.0021254	0.000814736	0.00127524	0.00116897	0.00138741
	k__norank_d__Bacteria	p__Proteobacteria	c__Gammaproteobacteria	o__Burkholderiales	f__TRA3-20	g__norank_f__TRA3-20	s__unclassified_g__norank_f__TRA3-20	OTU4626	0.00177117	0.00145236	0.00123982	0.00191286	0.000673043	0.000850159	0.00131657
	k__norank_d__Bacteria	p__Bacteroidota	c__Bacteroidia	o__Chitinophagales	f__Chitinophagaceae	g__Terrimonas	s__uncultured_bacterium_g__Terrimonas	OTU6253	0.00269217	0.00247963	0.00201913	0.00184201	0.00127524	0.00173574	0.00200732
	k__norank_d__Bacteria	p__Methylomirabilota	c__Methylomirabilia	o__Rokubacteriales	f__norank_o__Rokubacteriales	g__norank_f__norank_o__Rokubacteriales	s__uncultured_bacterium_g__norank_f__norank_o__Rokubacteriales	OTU6451	0.00141693	0.00194828	0.00134609	0.00134609	0.00244421	0.00208998	0.00176526
	k__norank_d__Bacteria	p__Actinobacteriota	c__Actinobacteria	o__Micromonosporales	f__Micromonosporaceae	g__unclassified_f__Micromonosporaceae	s__unclassified_f__Micromonosporaceae	OTU4006	0.000141693	0.000743889	0.0015232	0.000495926	0.00294013	0.00375487	0.00159995
	k__norank_d__Bacteria	p__Actinobacteriota	c__Acidimicrobiia	o__Microtrichales	f__Ilumatobacteraceae	g__norank_f__Ilumatobacteraceae	s__uncultured_bacterium_g__norank_f__Ilumatobacteraceae	OTU3017	0.00184201	0.00184201	0.00148778	0.00173574	0.00148778	0.00226709	0.00177707
	k__norank_d__Bacteria	p__Proteobacteria	c__Alphaproteobacteria	o__Sphingomonadales	f__Sphingomonadaceae	g__Sphingomonas	s__uncultured_Sphingomonadaceae_bacterium_g__Sphingomonas	OTU2438	0.00605739	0.00680128	0.00513638	0.00570315	0.00400283	0.00488842	0.00543157
	k__norank_d__Bacteria	p__Actinobacteriota	c__Actinobacteria	o__Streptomycetales	f__Streptomycetaceae	g__Streptomyces	s__unclassified_g__Streptomyces	OTU8259	0.00159405	0.0015232	0.00205455	0.00205455	0.0010627	0.00155863	0.00164128
	k__norank_d__Bacteria	p__Actinobacteriota	c__Thermoleophilia	o__Gaiellales	f__Gaiellaceae	g__Gaiella	s__uncultured_bacterium_g__Gaiella	OTU7125	0.0015232	0.00155863	0.00255048	0.00216082	0.00173574	0.0025859	0.00201913
	k__norank_d__Bacteria	p__Acidobacteriota	c__Vicinamibacteria	o__Vicinamibacterales	f__Vicinamibacteraceae	g__norank_f__Vicinamibacteraceae	s__unclassified_g__norank_f__Vicinamibacteraceae	OTU9014	0.00198371	0.000495926	0.000389656	0.00255048	0.000921006	0.000708466	0.00117487
	k__norank_d__Bacteria	p__Acidobacteriota	c__Vicinamibacteria	o__Vicinamibacterales	f__norank_o__Vicinamibacterales	g__norank_f__norank_o__Vicinamibacterales	s__uncultured_Acidobacteriales_bacterium_g__norank_f__norank_o__Vicinamibacterales	OTU113	0.0015232	0.00145236	0.000850159	0.00109812	0.000991853	0.0010627	0.00116307
	k__norank_d__Bacteria	p__Gemmatimonadota	c__Gemmatimonadetes	o__Gemmatimonadales	f__Gemmatimonadaceae	g__Gemmatimonas	s__uncultured_soil_bacterium_g__Gemmatimonas	OTU9157	7.08466e-05	0.00223167	0.00435707	0.000354233	0.000956429	0.00102728	0.00149959
	k__norank_d__Bacteria	p__Proteobacteria	c__Alphaproteobacteria	o__Rhizobiales	f__Rhizobiaceae	g__Ensifer	s__Ensifer_adhaerens_g__Ensifer	OTU6207	0.00131066	0.00131066	0.00120439	0.000921006	0.000921006	0.00145236	0.00118668
	k__norank_d__Bacteria	p__Gemmatimonadota	c__Gemmatimonadetes	o__Gemmatimonadales	f__Gemmatimonadaceae	g__norank_f__Gemmatimonadaceae	s__uncultured_Alphaproteobacteria_bacterium_g__norank_f__Gemmatimonadaceae	OTU6443	0.00262132	0.00290471	0.00216082	0.000460503	0.000389656	0.00053135	0.00151139
	k__norank_d__Bacteria	p__Chloroflexi	c__Anaerolineae	o__SBR1031	f__norank_o__SBR1031	g__norank_f__norank_o__SBR1031	s__unclassified_g__norank_f__norank_o__SBR1031	OTU10231	0.000743889	0.000956429	0.00123982	0.000708466	0.00297556	0.000956429	0.00126343
	k__norank_d__Bacteria	p__Actinobacteriota	c__Thermoleophilia	o__Gaiellales	f__Gaiellaceae	g__Gaiella	s__uncultured_bacterium_g__Gaiella	OTU1315	0.00453418	0.0031881	0.00343606	0.00619908	0.00297556	0.00485299	0.00419766
	k__norank_d__Bacteria	p__Acidobacteriota	c__Vicinamibacteria	o__Vicinamibacterales	f__Vicinamibacteraceae	g__norank_f__Vicinamibacteraceae	s__uncultured_Acidobacteria_bacterium_g__norank_f__Vicinamibacteraceae	OTU5721	0.00566773	0.00357775	0.00361318	0.00821821	0.00503011	0.00449876	0.00510096
	k__norank_d__Bacteria	p__Actinobacteriota	c__Thermoleophilia	o__Gaiellales	f__norank_o__Gaiellales	g__norank_f__norank_o__Gaiellales	s__uncultured_bacterium_g__norank_f__norank_o__Gaiellales	OTU1338	0.00173574	0.00173574	0.00170032	0.00255048	0.00131066	0.00240878	0.00190695
	k__norank_d__Bacteria	p__Methylomirabilota	c__Methylomirabilia	o__Rokubacteriales	f__norank_o__Rokubacteriales	g__norank_f__norank_o__Rokubacteriales	s__uncultured_bacterium_g__norank_f__norank_o__Rokubacteriales	OTU2043	0.000708466	0.000566773	0.00127524	0.00442791	0.0051718	0.00428622	0.0027394
	k__norank_d__Bacteria	p__Chloroflexi	c__Anaerolineae	o__norank_c__Anaerolineae	f__norank_o__norank_c__Anaerolineae	g__norank_f__norank_o__norank_c__Anaerolineae	s__uncultured_Bellilinea_sp._g__norank_f__norank	OTU8445	0.000141693	0.000743889	0.000602196	0.00127524	0.00262132	0.00148778	0.00114535
	k__norank_d__Bacteria	p__Actinobacteriota	c__Thermoleophilia	o__Gaiellales	f__Gaiellaceae	g__Gaiella	s__uncultured_actinobacterium_g__Gaiella	OTU2975	0.00162947	0.00194828	0.00123982	0.00148778	0.00063762	0.000743889	0.00128114
	k__norank_d__Bacteria	p__Acidobacteriota	c__Vicinamibacteria	o__Vicinamibacterales	f__Vicinamibacteraceae	g__norank_f__Vicinamibacteraceae	s__unclassified_g__norank_f__Vicinamibacteraceae	OTU7964	0.00421537	0.00251505	0.00131066	0.00513638	0.00180659	0.00173574	0.00278663
	k__norank_d__Bacteria	p__Acidobacteriota	c__Vicinamibacteria	o__Vicinamibacterales	f__Vicinamibacteraceae	g__norank_f__Vicinamibacteraceae	s__unclassified_g__norank_f__Vicinamibacteraceae	OTU2804	0.00325894	0.00247963	0.00361318	0.000850159	0.00131066	0.00116897	0.00211359
	k__norank_d__Bacteria	p__Methylomirabilota	c__Methylomirabilia	o__Rokubacteriales	f__norank_o__Rokubacteriales	g__norank_f__norank_o__Rokubacteriales	s__uncultured_bacterium_g__norank_f__norank_o__Rokubacteriales	OTU4714	0.000460503	0.000850159	0.00184201	0.00141693	0.00336521	0.00223167	0.00169441
	k__norank_d__Bacteria	p__NB1-j	c__norank_p__NB1-j	o__norank_c__norank_p__NB1-j	f__norank_o__norank_c__norank_p__NB1-j	g__norank_f__norank_o__norank_c__norank_p__NB1-j	s__uncultured_bacterium_g__norank_f__norank_o__norank_c__norank_p__NB1-j	OTU8014	0.000708466	0.000673043	0.00053135	0.00223167	0.00226709	0.00276302	0.00152911
	k__norank_d__Bacteria	p__Methylomirabilota	c__Methylomirabilia	o__Rokubacteriales	f__norank_o__Rokubacteriales	g__norank_f__norank_o__Rokubacteriales	s__uncultured_bacterium_g__norank_f__norank_o__Rokubacteriales	OTU4848	0.000921006	0.00237336	0.00665958	0.00237336	0.0119377	0.00797024	0.00537254
	k__norank_d__Bacteria	p__Actinobacteriota	c__Actinobacteria	o__Propionibacteriales	f__Nocardioidaceae	g__Nocardioides	s__uncultured_bacterium_g__Nocardioides	OTU11377	0.00184201	0.0025859	0.00279844	0.000921006	0.000495926	0.000602196	0.00154091
	k__norank_d__Bacteria	p__Gemmatimonadota	c__Gemmatimonadetes	o__Gemmatimonadales	f__Gemmatimonadaceae	g__norank_f__Gemmatimonadaceae	s__unclassified_g__norank_f__Gemmatimonadaceae	OTU4106	0.000779313	0.00148778	0.00170032	0.00138151	0.00127524	0.00219625	0.00147007
	k__norank_d__Bacteria	p__Methylomirabilota	c__Methylomirabilia	o__Rokubacteriales	f__norank_o__Rokubacteriales	g__norank_f__norank_o__Rokubacteriales	s__uncultured_bacterium_g__norank_f__norank_o__Rokubacteriales	OTU8641	0.00159405	0.00162947	0.00272759	0.00570315	0.0136734	0.0104853	0.00596883
	k__norank_d__Bacteria	p__Proteobacteria	c__Alphaproteobacteria	o__Sphingomonadales	f__Sphingomonadaceae	g__Sphingomonas	s__unclassified_g__Sphingomonas	OTU6616	0.00272759	0.0030464	0.00138151	0.00162947	0.00053135	0.000602196	0.00165309
	k__norank_d__Bacteria	p__Acidobacteriota	c__Blastocatellia	o__Pyrinomonadales	f__Pyrinomonadaceae	g__RB41	s__unclassified_g__RB41	OTU7891	0.00127524	0.00308183	0.00162947	0.00102728	0.00053135	0.000814736	0.00139332
	k__norank_d__Bacteria	p__Gemmatimonadota	c__Gemmatimonadetes	o__Gemmatimonadales	f__Gemmatimonadaceae	g__norank_f__Gemmatimonadaceae	s__unclassified_g__norank_f__Gemmatimonadaceae	OTU3912	0.00294013	0.00297556	0.00191286	0.00109812	0.000814736	0.00102728	0.00179478
	k__norank_d__Bacteria	p__Patescibacteria	c__Saccharimonadia	o__Saccharimonadales	f__S32	g__TM7	s__uncultured_bacterium_g__TM7	OTU5831	3.54233e-05	0.000247963	0.00063762	0.00031881	0.00534892	0.0010627	0.00127524
	k__norank_d__Bacteria	p__Chloroflexi	c__Anaerolineae	o__Anaerolineales	f__Anaerolineaceae	g__norank_f__Anaerolineaceae	s__unclassified_g__norank_f__Anaerolineaceae	OTU9560	0.000460503	0.000850159	0.00180659	0.000921006	0.00141693	0.00113355	0.00109812
	k__norank_d__Bacteria	p__Chloroflexi	c__Dehalococcoidia	o__S085	f__norank_o__S085	g__norank_f__norank_o__S085	s__uncultured_bacterium_g__norank_f__norank_o__S085	OTU2710	0.00173574	0.0072972	0.0083599	0.00701382	0.00712009	0.00804109	0.00659464
	k__norank_d__Bacteria	p__Proteobacteria	c__Alphaproteobacteria	o__Rhizobiales	f__KF-JG30-B3	g__norank_f__KF-JG30-B3	s__uncultured_bacterium_g__norank_f__KF-JG30-B3	OTU10199	0.00123982	0.000921006	0.000708466	0.00138151	0.00145236	0.00131066	0.00116897
	k__norank_d__Bacteria	p__Proteobacteria	c__Gammaproteobacteria	o__Burkholderiales	f__TRA3-20	g__norank_f__TRA3-20	s__uncultured_beta_proteobacterium_g__norank_f__TRA3-20	OTU2509	0.00180659	0.00173574	0.00123982	0.000991853	0.00102728	0.00120439	0.00133428
	k__norank_d__Bacteria	p__Acidobacteriota	c__Vicinamibacteria	o__Vicinamibacterales	f__Vicinamibacteraceae	g__norank_f__Vicinamibacteraceae	s__uncultured_Acidobacteriales_bacterium_g__norank_f__Vicinamibacteraceae	OTU816	0.00063762	0.000495926	0.000283386	0.000673043	0.00191286	0.00208998	0.00101547
	k__norank_d__Bacteria	p__Gemmatimonadota	c__Gemmatimonadetes	o__Gemmatimonadales	f__Gemmatimonadaceae	g__norank_f__Gemmatimonadaceae	s__uncultured_Gemmatimonadetes_bacterium_g__norank_f__Gemmatimonadaceae	OTU2671	0.00177117	0.0016649	0.00141693	0.00223167	0.00226709	0.00184201	0.00186563
	k__norank_d__Bacteria	p__Actinobacteriota	c__MB-A2-108	o__norank_c__MB-A2-108	f__norank_o__norank_c__MB-A2-108	g__norank_f__norank_o__norank_c__MB-A2-108	s__uncultured_bacterium_g__norank_f__norank_o__norank_c__MB-A2-108	OTU2437	0.0021254	0.000956429	0.000956429	0.00201913	0.000708466	0.00113355	0.00131657
	k__norank_d__Bacteria	p__Proteobacteria	c__Gammaproteobacteria	o__Burkholderiales	f__Nitrosomonadaceae	g__MND1	s__unclassified_g__MND1	OTU7247	0.00205455	0.00123982	0.000495926	0.00488842	0.00131066	0.00102728	0.00183611
	k__norank_d__Bacteria	p__Proteobacteria	c__Gammaproteobacteria	o__Burkholderiales	f__SC-I-84	g__norank_f__SC-I-84	s__uncultured_bacterium_g__norank_f__SC-I-84	OTU2293	0.00162947	0.000850159	0.000991853	0.00109812	0.000779313	0.000708466	0.00100956
	k__norank_d__Bacteria	p__Chloroflexi	c__Anaerolineae	o__SBR1031	f__norank_o__SBR1031	g__norank_f__norank_o__SBR1031	s__unclassified_g__norank_f__norank_o__SBR1031	OTU8600	0.00063762	0.00237336	0.00177117	0.000743889	0.000779313	0.000141693	0.00107451
	k__norank_d__Bacteria	p__Proteobacteria	c__Gammaproteobacteria	o__Burkholderiales	f__Nitrosomonadaceae	g__Ellin6067	s__uncultured_bacterium_g__Ellin6067	OTU1028	0.00194828	0.00290471	0.00244421	0.000921006	0.00063762	0.00109812	0.00165899
	k__norank_d__Bacteria	p__Proteobacteria	c__Gammaproteobacteria	o__Burkholderiales	f__SC-I-84	g__norank_f__SC-I-84	s__unclassified_g__norank_f__SC-I-84	OTU5669	0.00021254	0.000389656	0.000247963	0.00208998	0.00194828	0.00180659	0.00111583
	k__norank_d__Bacteria	p__Actinobacteriota	c__Acidimicrobiia	o__Microtrichales	f__Ilumatobacteraceae	g__Ilumatobacter	s__unclassified_g__Ilumatobacter	OTU2727	0.00194828	0.00184201	0.00170032	0.000779313	0.0010627	0.000850159	0.0013638
	k__norank_d__Bacteria	p__Proteobacteria	c__Gammaproteobacteria	o__Burkholderiales	f__Nitrosomonadaceae	g__MND1	s__uncultured_bacterium_g__MND1	OTU5335	0.00279844	0.00347148	0.00269217	0.00456961	0.0036486	0.0031881	0.00339473
	k__norank_d__Bacteria	p__Proteobacteria	c__Alphaproteobacteria	o__Rhizobiales	f__Rhizobiaceae	g__Mesorhizobium	s__unclassified_g__Mesorhizobium	OTU2724	0.00053135	0.0010627	0.00120439	0.00155863	0.000673043	0.00116897	0.00103318
	k__norank_d__Bacteria	p__Chloroflexi	c__Anaerolineae	o__Anaerolineales	f__Anaerolineaceae	g__norank_f__Anaerolineaceae	s__unclassified_g__norank_f__Anaerolineaceae	OTU3675	0.00226709	0.00191286	0.00240878	0.00435707	0.00173574	0.000779313	0.00224348
	k__norank_d__Bacteria	p__Acidobacteriota	c__Blastocatellia	o__Pyrinomonadales	f__Pyrinomonadaceae	g__RB41	s__metagenome_g__RB41	OTU7177	0.00325894	0.00198371	0.0015232	0.00177117	0.0010627	0.00134609	0.0018243
	k__norank_d__Bacteria	p__Proteobacteria	c__Gammaproteobacteria	o__CCD24	f__norank_o__CCD24	g__norank_f__norank_o__CCD24	s__uncultured_bacterium_g__norank_f__norank_o__CCD24	OTU3564	0.00255048	0.00219625	0.00155863	0.00148778	0.00109812	0.000991853	0.00164718
	k__norank_d__Bacteria	p__Actinobacteriota	c__Acidimicrobiia	o__IMCC26256	f__norank_o__IMCC26256	g__norank_f__norank_o__IMCC26256	s__uncultured_Acidimicrobiia_bacterium_g__norank_f__norank	OTU1036	0.000743889	0.00113355	0.000673043	0.00120439	0.000921006	0.00159405	0.00104499
	k__norank_d__Bacteria	p__Proteobacteria	c__Gammaproteobacteria	o__Gammaproteobacteria_Incertae_Sedis	f__unclassified_o__Gammaproteobacteria_Incertae_Sedis	g__Acidibacter	s__uncultured_proteobacterium_g__Acidibacter	OTU2687	0.00403826	0.00417995	0.00386114	0.00170032	0.00297556	0.00177117	0.00308773
	k__norank_d__Bacteria	p__Proteobacteria	c__Gammaproteobacteria	o__Burkholderiales	f__Nitrosomonadaceae	g__Ellin6067	s__unclassified_g__Ellin6067	OTU1060	0.00138151	0.0016649	0.00226709	0.000814736	0.000708466	0.00053135	0.00122801
	k__norank_d__Bacteria	p__Myxococcota	c__Myxococcia	o__Myxococcales	f__Anaeromyxobacteraceae	g__Anaeromyxobacter	s__uncultured_bacterium_g__Anaeromyxobacter	OTU10254	0.000141693	0.00010627	0.000354233	0.00120439	0.00556146	0.00127524	0.00144055
	k__norank_d__Bacteria	p__Chloroflexi	c__Anaerolineae	o__SBR1031	f__norank_o__SBR1031	g__norank_f__norank_o__SBR1031	s__unclassified_g__norank_f__norank_o__SBR1031	OTU4325	0.000779313	0.00184201	0.00177117	0.000708466	0.000673043	0.00053135	0.00105089
	k__norank_d__Bacteria	p__Proteobacteria	c__Gammaproteobacteria	o__Burkholderiales	f__Nitrosomonadaceae	g__Ellin6067	s__unclassified_g__Ellin6067	OTU1123	0.00332979	0.00375487	0.00294013	0.000921006	0.00063762	0.000885583	0.00207817
	k__norank_d__Bacteria	p__Planctomycetota	c__Phycisphaerae	o__Phycisphaerales	f__Phycisphaeraceae	g__AKYG587	s__uncultured_bacterium_g__AKYG587	OTU3024	0.00180659	0.0010627	0.000743889	0.00205455	0.00170032	0.00134609	0.00145236
	k__norank_d__Bacteria	p__Chloroflexi	c__KD4-96	o__norank_c__KD4-96	f__norank_o__norank_c__KD4-96	g__norank_f__norank_o__norank_c__KD4-96	s__metagenome_g__norank_f__norank_o__norank_c__KD4-96	OTU6449	0.00145236	0.00194828	0.00325894	0.00170032	0.00141693	0.00205455	0.0019719
	k__norank_d__Bacteria	p__Proteobacteria	c__Gammaproteobacteria	o__PLTA13	f__norank_o__PLTA13	g__norank_f__norank_o__PLTA13	s__unclassified_g__norank_f__norank_o__PLTA13	OTU4975	0.00187744	0.0016649	0.00127524	0.00247963	0.00148778	0.00170032	0.00174755
	k__norank_d__Bacteria	p__Proteobacteria	c__Gammaproteobacteria	o__Burkholderiales	f__Comamonadaceae	g__Rhizobacter	s__uncultured_bacterium_g__Rhizobacter	OTU5298	0.00131066	0.00208998	0.00116897	0.000885583	0.000885583	0.00116897	0.00125162
	k__norank_d__Bacteria	p__Acidobacteriota	c__Subgroup_11	o__norank_c__Subgroup_11	f__norank_o__norank_c__Subgroup_11	g__norank_f__norank_o__norank_c__Subgroup_11	s__uncultured_bacterium_g__norank_f__norank_o__norank_c__Subgroup_11	OTU6533	0.00138151	0.00113355	0.00134609	0.00350691	0.00442791	0.00311725	0.00248554
	k__norank_d__Bacteria	p__Desulfobacterota	c__norank_p__Desulfobacterota	o__norank_c__norank_p__Desulfobacterota	f__norank_o__norank_c__norank_p__Desulfobacterota	g__norank_f__norank_o__norank_c__norank_p__Desulfobacterota	s__unclassified_g__norank_f__norank_o__norank_c__norank_p__Desulfobacterota	OTU5493	0.000177117	0.000673043	0.000885583	0.00127524	0.00255048	0.00180659	0.00122801
	k__norank_d__Bacteria	p__Chloroflexi	c__TK10	o__norank_c__TK10	f__norank_o__norank_c__TK10	g__norank_f__norank_o__norank_c__TK10	s__uncultured_Chloroflexi_bacterium_g__norank_f__norank_o__norank_c__TK10	OTU11060	0.00138151	0.00145236	0.00159405	0.000921006	0.000743889	0.00116897	0.0012103
	k__norank_d__Bacteria	p__Proteobacteria	c__Alphaproteobacteria	o__Caulobacterales	f__Caulobacteraceae	g__Phenylobacterium	s__metagenome_g__Phenylobacterium	OTU11461	0.0010627	0.00120439	0.0021254	0.00053135	0.00180659	0.0010627	0.00129885
	k__norank_d__Bacteria	p__Latescibacterota	c__norank_p__Latescibacterota	o__norank_c__norank_p__Latescibacterota	f__norank_o__norank_c__norank_p__Latescibacterota	g__norank_f__norank_o__norank_c__norank_p__Latescibacterota	s__metagenome_g__norank_f__norank_o__norank_c__norank_p__Latescibacterota	OTU8333	0.00141693	0.000708466	0.00031881	0.00180659	0.0015232	0.000956429	0.00112174
	k__norank_d__Bacteria	p__Gemmatimonadota	c__Gemmatimonadetes	o__Gemmatimonadales	f__Gemmatimonadaceae	g__Gemmatimonas	s__uncultured_soil_bacterium_g__Gemmatimonas	OTU5837	0.00053135	0.00262132	0.00230252	0.000354233	0.000460503	0.00053135	0.00113355
	k__norank_d__Bacteria	p__Acidobacteriota	c__Vicinamibacteria	o__Vicinamibacterales	f__Vicinamibacteraceae	g__norank_f__Vicinamibacteraceae	s__uncultured_Acidobacteriales_bacterium_g__norank_f__Vicinamibacteraceae	OTU971	0.00793482	0.00619908	0.00712009	0.00446334	0.00407368	0.00216082	0.0053253
	k__norank_d__Bacteria	p__Proteobacteria	c__Gammaproteobacteria	o__Xanthomonadales	f__Xanthomonadaceae	g__Lysobacter	s__unclassified_g__Lysobacter	OTU3270	0.00219625	0.000814736	0.00159405	0.00255048	0.00194828	0.00354233	0.00210769
	k__norank_d__Bacteria	p__Acidobacteriota	c__Vicinamibacteria	o__Vicinamibacterales	f__norank_o__Vicinamibacterales	g__norank_f__norank_o__Vicinamibacterales	s__unclassified_g__norank_f__norank_o__Vicinamibacterales	OTU9402	0.00205455	0.00283386	0.00170032	0.00343606	0.00173574	0.00159405	0.00222576
	k__norank_d__Bacteria	p__Acidobacteriota	c__Acidobacteriae	o__Bryobacterales	f__Bryobacteraceae	g__Bryobacter	s__uncultured_bacterium_g__Bryobacter	OTU1665	0.00194828	0.00131066	0.000956429	0.00138151	0.000956429	0.000921006	0.00124572
	k__norank_d__Bacteria	p__Acidobacteriota	c__Acidobacteriae	o__Bryobacterales	f__Bryobacteraceae	g__Bryobacter	s__unclassified_g__Bryobacter	OTU11263	0.00131066	0.00131066	0.000673043	0.00109812	0.00116897	0.000779313	0.0010568
	k__norank_d__Bacteria	p__Bacteroidota	c__Bacteroidia	o__Chitinophagales	f__Chitinophagaceae	g__UTBCD1	s__uncultured_bacterium_g__UTBCD1	OTU8089	0.00279844	0.00216082	0.00141693	0.000814736	0.000956429	0.00109812	0.00154091
	k__norank_d__Bacteria	p__Proteobacteria	c__Alphaproteobacteria	o__Sphingomonadales	f__Sphingomonadaceae	g__Sphingomonas	s__unclassified_g__Sphingomonas	OTU3832	0.0172866	0.020085	0.0155863	0.00956429	0.00977683	0.0150195	0.0145531
	k__norank_d__Bacteria	p__Proteobacteria	c__Alphaproteobacteria	o__Sphingomonadales	f__Sphingomonadaceae	g__Ellin6055	s__uncultured_bacterium_g__Ellin6055	OTU5588	0.00262132	0.00240878	0.00155863	0.00159405	0.000354233	0.0010627	0.00159995
	k__norank_d__Bacteria	p__Chloroflexi	c__TK10	o__norank_c__TK10	f__norank_o__norank_c__TK10	g__norank_f__norank_o__norank_c__TK10	s__unclassified_g__norank_f__norank_o__norank_c__TK10	OTU144	0.00177117	0.00138151	0.00237336	0.00233794	0.0030464	0.00216082	0.00217853
	k__norank_d__Bacteria	p__Chloroflexi	c__Dehalococcoidia	o__S085	f__norank_o__S085	g__norank_f__norank_o__S085	s__uncultured_bacterium_g__norank_f__norank_o__S085	OTU5535	0.000283386	0.00205455	0.00552604	0.00198371	0.00492384	0.00556146	0.00338883
	k__norank_d__Bacteria	p__Actinobacteriota	c__Actinobacteria	o__Frankiales	f__Sporichthyaceae	g__norank_f__Sporichthyaceae	s__unclassified_g__norank_f__Sporichthyaceae	OTU5616	0.000708466	0.00453418	0.00708466	0.000566773	0.000779313	0.00113355	0.00246782
	k__norank_d__Bacteria	p__Acidobacteriota	c__Holophagae	o__Subgroup_7	f__norank_o__Subgroup_7	g__norank_f__norank_o__Subgroup_7	s__uncultured_bacterium_g__norank_f__norank_o__Subgroup_7	OTU7100	0.00336521	0.00673043	0.00726178	0.00669501	0.00967056	0.0144527	0.00802928
	k__norank_d__Bacteria	p__Bacteroidota	c__Bacteroidia	o__Cytophagales	f__Hymenobacteraceae	g__Adhaeribacter	s__uncultured_soil_bacterium_g__Adhaeribacter	OTU10905	0.000885583	0.00042508	0.000743889	0.00127524	0.00145236	0.00138151	0.00102728
	k__norank_d__Bacteria	p__Acidobacteriota	c__Vicinamibacteria	o__Vicinamibacterales	f__norank_o__Vicinamibacterales	g__norank_f__norank_o__Vicinamibacterales	s__uncultured_Acidobacterium_sp._g__norank_f__norank_o__Vicinamibacterales	OTU7410	0.0030464	0.0036486	0.00131066	0.00191286	0.00102728	0.000850159	0.00196599
	k__norank_d__Bacteria	p__Acidobacteriota	c__Vicinamibacteria	o__Vicinamibacterales	f__norank_o__Vicinamibacterales	g__norank_f__norank_o__Vicinamibacterales	s__unclassified_g__norank_f__norank_o__Vicinamibacterales	OTU5610	0.000389656	0.00116897	0.00145236	0.000779313	0.00109812	0.00131066	0.00103318
	k__norank_d__Bacteria	p__Proteobacteria	c__Alphaproteobacteria	o__Sphingomonadales	f__Sphingomonadaceae	g__Sphingomonas	s__unclassified_g__Sphingomonas	OTU5090	0.00938718	0.0128232	0.0106624	0.00325894	0.0036486	0.00598654	0.00762782
	k__norank_d__Bacteria	p__Proteobacteria	c__Alphaproteobacteria	o__Sphingomonadales	f__Sphingomonadaceae	g__Ellin6055	s__unclassified_g__Ellin6055	OTU2779	0.00141693	0.00159405	0.000814736	0.000991853	0.000956429	0.00116897	0.00115716
	k__norank_d__Bacteria	p__Proteobacteria	c__Alphaproteobacteria	o__Azospirillales	f__norank_o__Azospirillales	g__norank_f__norank_o__Azospirillales	s__uncultured_bacterium_g__norank_f__norank_o__Azospirillales	OTU2630	0.00134609	0.00127524	0.00113355	0.00194828	0.00145236	0.00159405	0.00145826
	k__norank_d__Bacteria	p__Proteobacteria	c__Gammaproteobacteria	o__Burkholderiales	f__Oxalobacteraceae	g__Massilia	s__unclassified_g__Massilia	OTU4371	0.00187744	0.00301098	0.00269217	0.00134609	0.00102728	0.00145236	0.00190105
	k__norank_d__Bacteria	p__Actinobacteriota	c__Actinobacteria	o__Micrococcales	f__Intrasporangiaceae	g__Knoellia	s__uncultured_bacterium_g__Knoellia	OTU6904	0.00754516	0.00733262	0.00570315	0.00619908	0.00534892	0.00665958	0.00646475
	k__norank_d__Bacteria	p__Proteobacteria	c__Gammaproteobacteria	o__Burkholderiales	f__Comamonadaceae	g__Caenimonas	s__uncultured_bacterium_g__Caenimonas	OTU3797	0.0025859	0.00382572	0.0036486	0.000956429	0.0010627	0.00155863	0.002273
	k__norank_d__Bacteria	p__Actinobacteriota	c__Thermoleophilia	o__Solirubrobacterales	f__67-14	g__norank_f__67-14	s__unclassified_g__norank_f__67-14	OTU4537	0.00127524	0.000991853	0.00208998	0.00194828	0.00127524	0.00276302	0.00172393
	k__norank_d__Bacteria	p__Proteobacteria	c__Alphaproteobacteria	o__Rhizobiales	f__Xanthobacteraceae	g__unclassified_f__Xanthobacteraceae	s__unclassified_f__Xanthobacteraceae	OTU6597	0.0015232	0.0015232	0.00247963	0.00237336	0.00162947	0.00233794	0.0019778
	k__norank_d__Bacteria	p__Proteobacteria	c__Alphaproteobacteria	o__Rhizobiales	f__Xanthobacteraceae	g__norank_f__Xanthobacteraceae	s__uncultured_forest_soil_bacterium_g__norank_f__Xanthobacteraceae	OTU10510	0.00205455	0.00134609	0.00219625	0.00301098	0.00208998	0.00322352	0.00232023
	k__norank_d__Bacteria	p__Methylomirabilota	c__Methylomirabilia	o__Rokubacteriales	f__norank_o__Rokubacteriales	g__norank_f__norank_o__Rokubacteriales	s__uncultured_bacterium_g__norank_f__norank_o__Rokubacteriales	OTU10722	0.00194828	0.00347148	0.00524265	0.0072972	0.0170386	0.0153737	0.00839532
	k__norank_d__Bacteria	p__Chloroflexi	c__TK10	o__norank_c__TK10	f__norank_o__norank_c__TK10	g__norank_f__norank_o__norank_c__TK10	s__unclassified_g__norank_f__norank_o__norank_c__TK10	OTU6770	0.00127524	0.0016649	0.00226709	0.000779313	0.00138151	0.000956429	0.00138741
	k__norank_d__Bacteria	p__Gemmatimonadota	c__Gemmatimonadetes	o__Gemmatimonadales	f__Gemmatimonadaceae	g__norank_f__Gemmatimonadaceae	s__uncultured_Gemmatimonadetes_bacterium_g__norank_f__Gemmatimonadaceae	OTU11175	0.00226709	0.00262132	0.0015232	0.00389656	0.0025859	0.00286929	0.00262723
	k__norank_d__Bacteria	p__Gemmatimonadota	c__Gemmatimonadetes	o__Gemmatimonadales	f__Gemmatimonadaceae	g__norank_f__Gemmatimonadaceae	s__uncultured_proteobacterium_g__norank_f__Gemmatimonadaceae	OTU8571	0.0016649	0.00368402	0.00488842	0.00230252	0.00216082	0.00407368	0.00312906
	k__norank_d__Bacteria	p__Proteobacteria	c__Alphaproteobacteria	o__Rhizobiales	f__Xanthobacteraceae	g__Bradyrhizobium	s__Bradyrhizobium_elkanii_g__Bradyrhizobium	OTU4892	0.00290471	0.00386114	0.00449876	0.00244421	0.00262132	0.00368402	0.00333569
	k__norank_d__Bacteria	p__MBNT15	c__norank_p__MBNT15	o__norank_c__norank_p__MBNT15	f__norank_o__norank_c__norank_p__MBNT15	g__norank_f__norank_o__norank_c__norank_p__MBNT15	s__uncultured_Syntrophaceae_bacterium_g__norank_f__norank_o__norank_c__norank	OTU1669	0.00010627	0.000283386	0.000850159	0.00417995	0.00843075	0.00701382	0.00347739
	k__norank_d__Bacteria	p__Actinobacteriota	c__Actinobacteria	o__Micrococcales	f__Micrococcaceae	g__Arthrobacter	s__unclassified_g__Arthrobacter	OTU8940	0.0134254	0.012469	0.0104499	0.00432164	0.0031881	0.0051718	0.00817098
	k__norank_d__Bacteria	p__Proteobacteria	c__Gammaproteobacteria	o__Steroidobacterales	f__Steroidobacteraceae	g__Steroidobacter	s__uncultured_Steroidobacter_sp._g__Steroidobacter	OTU10602	0.00134609	0.00116897	0.000921006	0.00219625	0.00113355	0.00162947	0.00139922
	k__norank_d__Bacteria	p__Acidobacteriota	c__Vicinamibacteria	o__Vicinamibacterales	f__Vicinamibacteraceae	g__norank_f__Vicinamibacteraceae	s__unclassified_g__norank_f__Vicinamibacteraceae	OTU2925	0.00754516	0.00435707	0.00170032	0.00109812	0.000566773	0.000885583	0.00269217
	k__norank_d__Bacteria	p__Proteobacteria	c__Gammaproteobacteria	o__Xanthomonadales	f__Xanthomonadaceae	g__Lysobacter	s__Lysobacter_sp._g__Lysobacter	OTU6983	0.00148778	0.000921006	0.00109812	0.00184201	0.00127524	0.00159405	0.0013697
	k__norank_d__Bacteria	p__Acidobacteriota	c__Vicinamibacteria	o__Vicinamibacterales	f__Vicinamibacteraceae	g__norank_f__Vicinamibacteraceae	s__uncultured_Acidobacteriales_bacterium_g__norank_f__Vicinamibacteraceae	OTU6710	0.00219625	0.00159405	0.000921006	0.00240878	0.00155863	0.00131066	0.0016649
	k__norank_d__Bacteria	p__Methylomirabilota	c__Methylomirabilia	o__Rokubacteriales	f__WX65	g__norank_f__WX65	s__uncultured_bacterium_g__norank_f__WX65	OTU2082	0.000885583	0.00113355	0.0015232	0.00216082	0.00382572	0.0031881	0.00211949
	k__norank_d__Bacteria	p__RCP2-54	c__norank_p__RCP2-54	o__norank_c__norank_p__RCP2-54	f__norank_o__norank_c__norank_p__RCP2-54	g__norank_f__norank_o__norank_c__norank_p__RCP2-54	s__uncultured_Desulfuromonadales_bacterium_g__norank_f__norank_o__norank_c__norank_p__RCP2-54	OTU5468	0.00021254	0.000389656	0.00063762	0.00138151	0.00290471	0.00123982	0.00112764
	k__norank_d__Bacteria	p__Proteobacteria	c__Gammaproteobacteria	o__Burkholderiales	f__Nitrosomonadaceae	g__Ellin6067	s__uncultured_bacterium_g__Ellin6067	OTU3735	0.00286929	0.00495926	0.00591569	0.00205455	0.00216082	0.00269217	0.00344196
	k__norank_d__Bacteria	p__Proteobacteria	c__Gammaproteobacteria	o__Burkholderiales	f__Nitrosomonadaceae	g__mle1-7	s__uncultured_bacterium_g__mle1-7	OTU9548	0.000602196	0.000708466	0.0016649	0.00127524	0.00247963	0.00393199	0.00177707
	k__norank_d__Bacteria	p__Acidobacteriota	c__Acidobacteriae	o__Bryobacterales	f__Bryobacteraceae	g__Bryobacter	s__uncultured_Acidobacteriaceae_bacterium_g__Bryobacter	OTU4259	0.000673043	0.00141693	0.00159405	0.000673043	0.000708466	0.00148778	0.00109222
	k__norank_d__Bacteria	p__Gemmatimonadota	c__Gemmatimonadetes	o__Gemmatimonadales	f__Gemmatimonadaceae	g__norank_f__Gemmatimonadaceae	s__uncultured_Gemmatimonas_sp._g__norank_f__Gemmatimonadaceae	OTU1020	0.00127524	0.00251505	0.00177117	0.00155863	0.000495926	0.000566773	0.0013638
	k__norank_d__Bacteria	p__Acidobacteriota	c__Blastocatellia	o__Pyrinomonadales	f__Pyrinomonadaceae	g__RB41	s__unclassified_g__RB41	OTU5630	0.00276302	0.00379029	0.00446334	0.0031881	0.00368402	0.00428622	0.00369583
	k__norank_d__Bacteria	p__Myxococcota	c__bacteriap25	o__norank_c__bacteriap25	f__norank_o__norank_c__bacteriap25	g__norank_f__norank_o__norank_c__bacteriap25	s__uncultured_soil_bacterium_g__norank_f__norank_o__norank_c__bacteriap25	OTU183	0.00123982	0.00138151	0.00109812	0.00230252	0.00294013	0.00208998	0.00184201
	k__norank_d__Bacteria	p__NB1-j	c__norank_p__NB1-j	o__norank_c__norank_p__NB1-j	f__norank_o__norank_c__norank_p__NB1-j	g__norank_f__norank_o__norank_c__norank_p__NB1-j	s__uncultured_bacterium_g__norank_f__norank_o__norank_c__norank_p__NB1-j	OTU215	0.000141693	0.00010627	3.54233e-05	0.00205455	0.00223167	0.00170032	0.00104499
	k__norank_d__Bacteria	p__Acidobacteriota	c__Vicinamibacteria	o__Vicinamibacterales	f__Vicinamibacteraceae	g__norank_f__Vicinamibacteraceae	s__unclassified_g__norank_f__Vicinamibacteraceae	OTU2691	0.00354233	0.00272759	0.0025859	0.000743889	0.00042508	0.000247963	0.00171213
	k__norank_d__Bacteria	p__Actinobacteriota	c__Thermoleophilia	o__Gaiellales	f__Gaiellaceae	g__Gaiella	s__uncultured_actinobacterium_g__Gaiella	OTU6488	0.00198371	0.0015232	0.0015232	0.00251505	0.000885583	0.00127524	0.00161766
	k__norank_d__Bacteria	p__Chloroflexi	c__Dehalococcoidia	o__S085	f__norank_o__S085	g__norank_f__norank_o__S085	s__metagenome_g__norank_f__norank_o__S085	OTU4112	0.00177117	0.00230252	0.00162947	0.00357775	0.00308183	0.00237336	0.00245602
	k__norank_d__Bacteria	p__Acidobacteriota	c__Vicinamibacteria	o__Vicinamibacterales	f__norank_o__Vicinamibacterales	g__norank_f__norank_o__Vicinamibacterales	s__metagenome_g__norank_f__norank_o__Vicinamibacterales	OTU2048	0.000991853	0.00262132	0.0010627	0.000885583	0.00031881	0.000247963	0.00102137
	k__norank_d__Bacteria	p__Gemmatimonadota	c__Gemmatimonadetes	o__Gemmatimonadales	f__Gemmatimonadaceae	g__norank_f__Gemmatimonadaceae	s__uncultured_Gemmatimonas_sp._g__norank_f__Gemmatimonadaceae	OTU4228	0.00322352	0.00294013	0.00159405	0.00180659	0.000991853	0.00113355	0.00194828
	k__norank_d__Bacteria	p__Chloroflexi	c__Chloroflexia	o__Thermomicrobiales	f__JG30-KF-CM45	g__norank_f__JG30-KF-CM45	s__uncultured_bacterium_g__norank_f__JG30-KF-CM45	OTU6761	0.00184201	0.0015232	0.00131066	0.00113355	0.000708466	0.000956429	0.00124572
	k__norank_d__Bacteria	p__Methylomirabilota	c__Methylomirabilia	o__Rokubacteriales	f__norank_o__Rokubacteriales	g__norank_f__norank_o__Rokubacteriales	s__uncultured_bacterium_g__norank_f__norank_o__Rokubacteriales	OTU8659	0.00123982	0.00226709	0.00432164	0.0025859	0.00368402	0.00286929	0.00282796
	k__norank_d__Bacteria	p__GAL15	c__norank_p__GAL15	o__norank_c__norank_p__GAL15	f__norank_o__norank_c__norank_p__GAL15	g__norank_f__norank_o__norank_c__norank_p__GAL15	s__uncultured_bacterium_g__norank_f__norank_o__norank_c__norank_p__GAL15	OTU4584	0.000673043	0.00205455	0.00375487	0.000850159	0.00251505	0.00297556	0.00213721
	k__norank_d__Bacteria	p__Actinobacteriota	c__Actinobacteria	o__Propionibacteriales	f__Nocardioidaceae	g__Marmoricola	s__Marmoricola_sp._g__Marmoricola	OTU10687	0.0041091	0.00396741	0.00290471	0.00216082	0.00116897	0.0015232	0.00263904
	k__norank_d__Bacteria	p__Acidobacteriota	c__Vicinamibacteria	o__Vicinamibacterales	f__Vicinamibacteraceae	g__norank_f__Vicinamibacteraceae	s__unclassified_g__norank_f__Vicinamibacteraceae	OTU10259	0.00970599	0.00648247	0.00279844	0.00963514	0.00510096	0.00379029	0.00625221
	k__norank_d__Bacteria	p__Chloroflexi	c__Anaerolineae	o__SBR1031	f__A4b	g__norank_f__A4b	s__unclassified_g__norank_f__A4b	OTU2704	0.00053135	0.00145236	0.00180659	0.00116897	0.00148778	0.00102728	0.00124572
	k__norank_d__Bacteria	p__Proteobacteria	c__Gammaproteobacteria	o__Burkholderiales	f__Nitrosomonadaceae	g__MND1	s__unclassified_g__MND1	OTU6269	0.00382572	0.00464045	0.00421537	0.00315267	0.00354233	0.00251505	0.0036486
	k__norank_d__Bacteria	p__Chloroflexi	c__Anaerolineae	o__Anaerolineales	f__Anaerolineaceae	g__norank_f__Anaerolineaceae	s__unclassified_g__norank_f__Anaerolineaceae	OTU5786	0.00042508	0.00276302	0.00704924	0.00396741	0.00662416	0.0078994	0.00478805
	k__norank_d__Bacteria	p__Proteobacteria	c__Alphaproteobacteria	o__Rhizobiales	f__Methyloligellaceae	g__norank_f__Methyloligellaceae	s__metagenome_g__norank_f__Methyloligellaceae	OTU5512	0.0031881	0.00237336	0.00428622	0.0036486	0.00297556	0.00595112	0.00373716
	k__norank_d__Bacteria	p__Actinobacteriota	c__Acidimicrobiia	o__Microtrichales	f__norank_o__Microtrichales	g__norank_f__norank_o__Microtrichales	s__uncultured_bacterium_g__norank_f__norank_o__Microtrichales	OTU6814	0.000956429	0.00173574	0.0015232	0.0010627	0.00120439	0.00127524	0.00129295
	k__norank_d__Bacteria	p__Chloroflexi	c__Anaerolineae	o__Anaerolineales	f__Anaerolineaceae	g__norank_f__Anaerolineaceae	s__uncultured_sludge_bacterium_H39	OTU5742	0.00031881	0.00145236	0.00315267	0.000956429	0.00063762	0.000354233	0.00114535
	k__norank_d__Bacteria	p__Proteobacteria	c__Alphaproteobacteria	o__Rhizobiales	f__Devosiaceae	g__Devosia	s__metagenome_g__Devosia	OTU11216	0.00233794	0.00216082	0.00201913	0.00102728	0.00109812	0.00141693	0.0016767
	k__norank_d__Bacteria	p__Proteobacteria	c__Gammaproteobacteria	o__Xanthomonadales	f__Xanthomonadaceae	g__Lysobacter	s__uncultured_Xanthomonadaceae_bacterium_g__Lysobacter	OTU1626	0.00315267	0.00488842	0.00754516	0.00187744	0.00240878	0.00361318	0.00391428
	k__norank_d__Bacteria	p__Proteobacteria	c__Gammaproteobacteria	o__Burkholderiales	f__Comamonadaceae	g__Ramlibacter	s__unclassified_g__Ramlibacter	OTU5435	0.00109812	0.000814736	0.00102728	0.00162947	0.00120439	0.00148778	0.0012103
	k__norank_d__Bacteria	p__Chloroflexi	c__KD4-96	o__norank_c__KD4-96	f__norank_o__norank_c__KD4-96	g__norank_f__norank_o__norank_c__KD4-96	s__uncultured_bacterium_g__norank_f__norank_o__norank_c__KD4-96	OTU550	0.00177117	0.00325894	0.00283386	0.00208998	0.00315267	0.00311725	0.00270398
	k__norank_d__Bacteria	p__Bacteroidota	c__Bacteroidia	o__Chitinophagales	f__Chitinophagaceae	g__norank_f__Chitinophagaceae	s__unclassified_g__norank_f__Chitinophagaceae	OTU68	0.00177117	0.000921006	0.00201913	0.00503011	0.00269217	0.0036486	0.00268036
	k__norank_d__Bacteria	p__Acidobacteriota	c__Blastocatellia	o__11-24	f__norank_o__11-24	g__norank_f__norank_o__11-24	s__unclassified_g__norank_f__norank_o__11-24	OTU4219	0.00109812	0.0015232	0.00113355	0.00170032	0.00194828	0.00279844	0.00170032
	k__norank_d__Bacteria	p__Acidobacteriota	c__Blastocatellia	o__Pyrinomonadales	f__Pyrinomonadaceae	g__RB41	s__metagenome_g__RB41	OTU3504	0.00279844	0.000956429	0.00109812	0.00237336	0.0016649	0.00177117	0.00177707
	k__norank_d__Bacteria	p__Acidobacteriota	c__Vicinamibacteria	o__Vicinamibacterales	f__norank_o__Vicinamibacterales	g__norank_f__norank_o__Vicinamibacterales	s__unclassified_g__norank_f__norank_o__Vicinamibacterales	OTU6158	0.000460503	0.0010627	0.00042508	0.00155863	0.00123982	0.00187744	0.00110403
	k__norank_d__Bacteria	p__Proteobacteria	c__Alphaproteobacteria	o__Rhizobiales	f__Xanthobacteraceae	g__Rhodoplanes	s__uncultured_bacterium_g__Rhodoplanes	OTU2629	0.00198371	0.00184201	0.00198371	0.00063762	0.000921006	0.000885583	0.00137561
	k__norank_d__Bacteria	p__Chloroflexi	c__Dehalococcoidia	o__S085	f__norank_o__S085	g__norank_f__norank_o__S085	s__uncultured_bacterium_g__norank_f__norank_o__S085	OTU1247	0.0021254	0.00442791	0.00177117	0.00566773	0.00456961	0.00588027	0.00407368
	k__norank_d__Bacteria	p__Chloroflexi	c__Anaerolineae	o__SBR1031	f__norank_o__SBR1031	g__norank_f__norank_o__SBR1031	s__uncultured_Chlorobi_bacterium_g__norank_f__norank_o__SBR1031	OTU4837	7.08466e-05	0.000708466	0.00198371	0.00141693	0.0016649	0.0015232	0.00122801
	k__norank_d__Bacteria	p__Actinobacteriota	c__MB-A2-108	o__norank_c__MB-A2-108	f__norank_o__norank_c__MB-A2-108	g__norank_f__norank_o__norank_c__MB-A2-108	s__Actinobacteria_bacterium_RBG_19FT_COMBO_70_19	OTU11027	0.00219625	0.00173574	0.00488842	0.00315267	0.00219625	0.00240878	0.00276302
	k__norank_d__Bacteria	p__Proteobacteria	c__Alphaproteobacteria	o__Sphingomonadales	f__Sphingomonadaceae	g__Sphingomonas	s__uncultured_Sphingomonadaceae_bacterium_g__Sphingomonas	OTU1759	0.00556146	0.00446334	0.00375487	0.00347148	0.00230252	0.00272759	0.00371354
	k__norank_d__Bacteria	p__Actinobacteriota	c__Thermoleophilia	o__Solirubrobacterales	f__Solirubrobacteraceae	g__Solirubrobacter	s__uncultured_bacterium_g__Solirubrobacter	OTU8865	0.000885583	0.000956429	0.00102728	0.0010627	0.00208998	0.00138151	0.00123391
	k__norank_d__Bacteria	p__Actinobacteriota	c__MB-A2-108	o__norank_c__MB-A2-108	f__norank_o__norank_c__MB-A2-108	g__norank_f__norank_o__norank_c__MB-A2-108	s__uncultured_bacterium_g__norank_f__norank_o__norank_c__MB-A2-108	OTU6639	0.000566773	0.000495926	0.000354233	0.00194828	0.00116897	0.00177117	0.00105089
	k__norank_d__Bacteria	p__Actinobacteriota	c__Actinobacteria	o__Micrococcales	f__Intrasporangiaceae	g__Intrasporangium	s__uncultured_bacterium_g__Intrasporangium	OTU9386	0.00322352	0.00279844	0.00191286	0.00361318	0.0030464	0.00350691	0.00301689
	k__norank_d__Bacteria	p__Proteobacteria	c__Alphaproteobacteria	o__Dongiales	f__Dongiaceae	g__Dongia	s__uncultured_bacterium_g__Dongia	OTU2565	0.00322352	0.00276302	0.00286929	0.00467588	0.00393199	0.00449876	0.00366041
	k__norank_d__Bacteria	p__Proteobacteria	c__Gammaproteobacteria	o__Burkholderiales	f__Nitrosomonadaceae	g__Ellin6067	s__unclassified_g__Ellin6067	OTU5707	0.0021254	0.00301098	0.00216082	0.00113355	0.00123982	0.00131066	0.0018302
	k__norank_d__Bacteria	p__Acidobacteriota	c__Vicinamibacteria	o__Vicinamibacterales	f__Vicinamibacteraceae	g__norank_f__Vicinamibacteraceae	s__uncultured_Acidobacteriales_bacterium_g__norank_f__Vicinamibacteraceae	OTU2031	0.00262132	0.00145236	0.00138151	0.00134609	0.0015232	0.000850159	0.00152911
	k__norank_d__Bacteria	p__Chloroflexi	c__OLB14	o__norank_c__OLB14	f__norank_o__norank_c__OLB14	g__norank_f__norank_o__norank_c__OLB14	s__uncultured_bacterium_g__norank_f__norank_o__norank_c__OLB14	OTU4582	0.0015232	0.00251505	0.00155863	0.00294013	0.00102728	0.00109812	0.00177707
	k__norank_d__Bacteria	p__Acidobacteriota	c__Vicinamibacteria	o__Vicinamibacterales	f__norank_o__Vicinamibacterales	g__norank_f__norank_o__Vicinamibacterales	s__uncultured_Acidobacteriaceae_bacterium_g__norank_f__norank_o__Vicinamibacterales	OTU273	0.00460503	0.00503011	0.00247963	0.00255048	0.0010627	0.00063762	0.00272759
	k__norank_d__Bacteria	p__Acidobacteriota	c__Vicinamibacteria	o__Vicinamibacterales	f__Vicinamibacteraceae	g__norank_f__Vicinamibacteraceae	s__unclassified_g__norank_f__Vicinamibacteraceae	OTU6468	0.00308183	0.00191286	0.00240878	0.00219625	0.000991853	0.000956429	0.00192467
	k__norank_d__Bacteria	p__Proteobacteria	c__Alphaproteobacteria	o__Rhizobiales	f__Hyphomicrobiaceae	g__Pedomicrobium	s__uncultured_bacterium_g__Pedomicrobium	OTU8625	0.00145236	0.00120439	0.00240878	0.00286929	0.00439249	0.00361318	0.00265675
	k__norank_d__Bacteria	p__Acidobacteriota	c__Acidobacteriae	o__Solibacterales	f__Solibacteraceae	g__Candidatus_Solibacter	s__unclassified_g__Candidatus_Solibacter	OTU594	0.0010627	0.00134609	0.00148778	0.00162947	0.00315267	0.00308183	0.00196009
	k__norank_d__Bacteria	p__Nitrospirota	c__Nitrospiria	o__Nitrospirales	f__Nitrospiraceae	g__Nitrospira	s__uncultured_soil_bacterium_g__Nitrospira	OTU1329	0.00194828	0.00191286	0.00294013	0.00396741	0.00371945	0.00503011	0.00325304
	k__norank_d__Bacteria	p__RCP2-54	c__norank_p__RCP2-54	o__norank_c__norank_p__RCP2-54	f__norank_o__norank_c__norank_p__RCP2-54	g__norank_f__norank_o__norank_c__norank_p__RCP2-54	s__uncultured_Desulfuromonadales_bacterium_g__norank_f__norank_o__norank_c__norank_p__RCP2-54	OTU6437	0.00109812	0.000779313	0.00102728	0.00223167	0.00722635	0.00276302	0.00252096
	k__norank_d__Bacteria	p__Proteobacteria	c__Alphaproteobacteria	o__Rhizobiales	f__Xanthobacteraceae	g__Pseudolabrys	s__unclassified_g__Pseudolabrys	OTU1193	0.00325894	0.00276302	0.0031881	0.00658874	0.00602196	0.00747432	0.00488251
	k__norank_d__Bacteria	p__Acidobacteriota	c__Holophagae	o__Subgroup_7	f__norank_o__Subgroup_7	g__norank_f__norank_o__Subgroup_7	s__uncultured_bacterium_g__norank_f__norank_o__Subgroup_7	OTU3829	0.00053135	0.00053135	0.000566773	0.00194828	0.00322352	0.00361318	0.00173574
	k__norank_d__Bacteria	p__Actinobacteriota	c__Thermoleophilia	o__Gaiellales	f__Gaiellaceae	g__Gaiella	s__uncultured_bacterium_g__Gaiella	OTU2026	0.00173574	0.00155863	0.00116897	0.00138151	0.000921006	0.000956429	0.00128705
	k__norank_d__Bacteria	p__Chloroflexi	c__Anaerolineae	o__Ardenticatenales	f__norank_o__Ardenticatenales	g__norank_f__norank_o__Ardenticatenales	s__unclassified_g__norank_f__norank_o__Ardenticatenales	OTU6116	0.000814736	0.00127524	0.00173574	0.000885583	0.00141693	0.00123982	0.00122801
	k__norank_d__Bacteria	p__Chloroflexi	c__Anaerolineae	o__SBR1031	f__A4b	g__norank_f__A4b	s__uncultured_soil_bacterium_g__norank_f__A4b	OTU4576	0.00276302	0.00283386	0.005774	0.00120439	0.00116897	0.000779313	0.00242059
	k__norank_d__Bacteria	p__Desulfobacterota	c__norank_p__Desulfobacterota	o__norank_c__norank_p__Desulfobacterota	f__norank_o__norank_c__norank_p__Desulfobacterota	g__norank_f__norank_o__norank_c__norank_p__Desulfobacterota	s__uncultured_bacterium_g__norank_f__norank_o__norank_c__norank_p__Desulfobacterota	OTU4432	0.000602196	0.00134609	0.00102728	0.00279844	0.00393199	0.00301098	0.00211949
	k__norank_d__Bacteria	p__Proteobacteria	c__Gammaproteobacteria	o__Xanthomonadales	f__Xanthomonadaceae	g__Thermomonas	s__uncultured_bacterium_g__Thermomonas	OTU5553	0.00184201	0.00237336	0.00240878	0.000566773	0.000885583	0.00269217	0.00179478
	k__norank_d__Bacteria	p__Chloroflexi	c__Anaerolineae	o__Anaerolineales	f__Anaerolineaceae	g__norank_f__Anaerolineaceae	s__unclassified_g__norank_f__Anaerolineaceae	OTU2689	0.00131066	0.00223167	0.00244421	0.00223167	0.00113355	0.000956429	0.00171803
	k__norank_d__Bacteria	p__Chloroflexi	c__JG30-KF-CM66	o__norank_c__JG30-KF-CM66	f__norank_o__norank_c__JG30-KF-CM66	g__norank_f__norank_o__norank_c__JG30-KF-CM66	s__uncultured_bacterium_g__norank_f__norank_o__norank_c__JG30-KF-CM66	OTU4801	0.00159405	0.00255048	0.00325894	0.00134609	0.00219625	0.00145236	0.00206636
	k__norank_d__Bacteria	p__Chloroflexi	c__Gitt-GS-136	o__norank_c__Gitt-GS-136	f__norank_o__norank_c__Gitt-GS-136	g__norank_f__norank_o__norank_c__Gitt-GS-136	s__unclassified_g__norank_f__norank_o__norank_c__Gitt-GS-136	OTU4370	0.00205455	0.00141693	0.00053135	0.000566773	0.000743889	0.000814736	0.00102137
	k__norank_d__Bacteria	p__Proteobacteria	c__Gammaproteobacteria	o__Burkholderiales	f__Nitrosomonadaceae	g__MND1	s__unclassified_g__MND1	OTU3752	0.00113355	0.00148778	0.00187744	0.0010627	0.00102728	0.0010627	0.00127524
	k__norank_d__Bacteria	p__Acidobacteriota	c__Vicinamibacteria	o__Vicinamibacterales	f__norank_o__Vicinamibacterales	g__norank_f__norank_o__Vicinamibacterales	s__unclassified_g__norank_f__norank_o__Vicinamibacterales	OTU9971	0.00198371	0.00191286	0.00127524	0.00120439	0.000814736	0.00127524	0.00141103
	k__Fungi	p__Ascomycota	c__Sordariomycetes	o__Hypocreales	f__Bionectriaceae	g__Clonostachys	s__Clonostachys_sp	OTU3332	0.00148853	0.00279664	0.00288685	0.00250344	0.0022328	0.00419495	0.00268387
	k__Fungi	p__Ascomycota	c__Sordariomycetes	o__Myrmecridiales	f__Myrmecridiaceae	g__Myrmecridium	s__Myrmecridium_sp	OTU1937	0.00135321	0.000631498	0.000699159	0.000293196	0.00426261	2.25535e-05	0.00121037
	k__Fungi	p__Ascomycota	c__Sordariomycetes	o__Sordariales	f__Lasiosphaeriaceae	g__unclassified_f__Lasiosphaeriaceae	s__unclassified_f__Lasiosphaeriaceae	OTU4080	0.00277408	0.0025711	0.00293196	0.00351835	0.00142087	0.00728478	0.00341686
	k__Fungi	p__Ascomycota	c__Sordariomycetes	o__Trichosphaeriales	f__Trichosphaeriaceae	g__Nigrospora	s__Nigrospora_oryzae	OTU5254	0.00347324	0.000270642	0.000135321	0.000766819	0.000699159	0.000947247	0.00104874
	k__Fungi	p__Glomeromycota	c__Glomeromycetes	o__Diversisporales	f__Diversisporales_fam_Incertae_sedis	g__Entrophospora	s__Entrophospora_infrequens	OTU2804	0.000924694	0.00232301	0.00439793	0.00139832	0.000721712	0.004849	0.00243578
	k__Fungi	p__Ascomycota	c__Sordariomycetes	o__Sordariales	f__Lasiosphaeriaceae	g__unclassified_f__Lasiosphaeriaceae	s__unclassified_f__Lasiosphaeriaceae	OTU2011	0.0373937	0.000225535	6.76605e-05	0.000270642	0.000857033	0.00146598	0.00671343
	k__Fungi	p__Ascomycota	c__Sordariomycetes	o__Sordariales	f__Chaetomiaceae	g__Chaetomium	s__unclassified_g__Chaetomium	OTU4106	0.00196216	0.000947247	0.00318004	4.5107e-05	0.000270642	6.76605e-05	0.00107881
	k__Fungi	p__Ascomycota	c__Sordariomycetes	o__Hypocreales	f__Nectriaceae	g__Gibberella	s__Gibberella_avenacea	OTU3855	0.00818692	0.00351835	0.00144342	0.00142087	0.00169151	0.00101491	0.00287933
	k__Fungi	p__Ascomycota	c__Sordariomycetes	o__Hypocreales	f__Nectriaceae	g__unclassified_f__Nectriaceae	s__unclassified_f__Nectriaceae	OTU3236	0.00090214	0.000135321	0.000518731	0.00121789	0.00207492	0.00157875	0.00107129
	k__Fungi	p__Ascomycota	c__Dothideomycetes	o__Pleosporales	f__Cucurbitariaceae	g__Pyrenochaetopsis	s__Pyrenochaetopsis_leptospora	OTU4109	0.00263876	9.0214e-05	9.0214e-05	0.00115023	0.00471368	0.00248089	0.00186066
	k__Fungi	p__Ascomycota	c__Sordariomycetes	o__Hypocreales	f__Nectriaceae	g__unclassified_f__Nectriaceae	s__unclassified_f__Nectriaceae	OTU2835	0.00142087	0.000248089	2.25535e-05	0.00381154	0.00333792	0.00475879	0.00226663
	k__Fungi	p__Ascomycota	c__Sordariomycetes	o__Hypocreales	f__Nectriaceae	g__unclassified_f__Nectriaceae	s__unclassified_f__Nectriaceae	OTU3121	0.00419495	0.00153364	0.00146598	0.00221024	0.00442049	0.0013081	0.00252223
	k__Fungi	p__Ascomycota	c__Sordariomycetes	o__Hypocreales	f__Nectriaceae	g__Cylindrocarpon	s__Cylindrocarpon_sp	OTU3337	0.00642775	0.00083448	0.00180428	0.0138253	0.00920183	0.0119534	0.00734117
	k__Fungi	p__Ascomycota	c__Sordariomycetes	o__unclassified_c__Sordariomycetes	f__unclassified_c__Sordariomycetes	g__unclassified_c__Sordariomycetes	s__unclassified_c__Sordariomycetes	OTU2728	0.000112768	0.000112768	0.000315749	0.00369878	0.00599923	0.00363111	0.00231173
	k__Fungi	p__Ascomycota	c__Sordariomycetes	o__Hypocreales	f__Nectriaceae	g__Gibberella	s__Gibberella_intricans	OTU175	0.0751483	0.0320711	0.0339881	0.0134644	0.028643	0.0100363	0.0322252
	k__Fungi	p__Ascomycota	c__Dothideomycetes	o__Pleosporales	f__Phaeosphaeriaceae	g__Setophoma	s__Setophoma_sp	OTU5085	0.00349579	0.000857033	0.00128555	0.000676605	0.00038341	0.00180428	0.00141711
	k__Fungi	p__Mortierellomycota	c__Mortierellomycetes	o__Mortierellales	f__Mortierellaceae	g__Mortierella	s__Mortierella_gamsii	OTU3847	0.0057737	0.000135321	0.000157875	0.000699159	4.5107e-05	0.00142087	0.00137201
	k__Fungi	p__Ascomycota	c__Eurotiomycetes	o__Eurotiales	f__Trichocomaceae	g__Talaromyces	s__Talaromyces_pinophilus	OTU2276	0.000315749	0.00381154	0.00394686	0.00169151	0.000744266	0.00234556	0.00214258
	k__Fungi	p__Mortierellomycota	c__Mortierellomycetes	o__Mortierellales	f__Mortierellaceae	g__Mortierella	s__Mortierella_elongata	OTU2806	4.5107e-05	0.00112768	0.00385665	6.76605e-05	0.0100589	0.00299962	0.00302593
	k__Fungi	p__Ascomycota	c__Sordariomycetes	o__Sordariales	f__Chaetomiaceae	g__Zopfiella	s__Zopfiella_erostrata	OTU2911	4.5107e-05	0.000180428	2.25535e-05	0.00045107	0.0148853	0.00755543	0.00385665
	k__Fungi	p__Ascomycota	c__Sordariomycetes	o__Hypocreales	f__Nectriaceae	g__Gibberella	s__Gibberella_intricans	OTU2307	0.00796139	0.00250344	0.0054354	0.00360856	0.00212003	0.000225535	0.00364239
	k__Fungi	p__Olpidiomycota	c__Olpidiomycetes	o__Olpidiales	f__Olpidiaceae	g__Olpidium	s__Olpidium_brassicae	OTU2517	0.163716	0.658675	0.568664	0.585286	0.340671	0.223415	0.423405
	k__Fungi	p__Ascomycota	c__Sordariomycetes	o__Hypocreales	f__Clavicipitaceae	g__Metarhizium	s__unclassified_g__Metarhizium	OTU1921	0.00469113	0.000135321	0.000112768	0.0022328	0.001263	0.00299962	0.00190577
	k__Fungi	p__Ascomycota	c__Sordariomycetes	o__Sordariales	f__Sordariales_fam_Incertae_sedis	g__Ramophialophora	s__Ramophialophora_sp	OTU4286	0.00336047	0.00572859	0.0187871	0.00369878	0.00313494	0.0301991	0.0108182
	k__Fungi	p__Mortierellomycota	c__Mortierellomycetes	o__Mortierellales	f__Mortierellaceae	g__Mortierella	s__Mortierella_alpina	OTU6323	0.00329281	0.000315749	0.000202982	0.000360856	0.00137576	0.00155619	0.00118406
	k__Fungi	p__Ascomycota	c__Eurotiomycetes	o__Eurotiales	f__Trichocomaceae	g__Talaromyces	s__unclassified_g__Talaromyces	OTU7454	0.00110512	0.00773585	0.00216514	0.00333792	0.000563838	0.00595413	0.003477
	k__Fungi	p__Ascomycota	c__Sordariomycetes	o__Sordariales	f__unclassified_o__Sordariales	g__unclassified_o__Sordariales	s__unclassified_o__Sordariales	OTU2534	0.000879587	4.5107e-05	9.0214e-05	0.00392431	0.00414985	0.0074201	0.00275153
	k__Fungi	p__Ascomycota	c__Sordariomycetes	o__Sordariales	f__Lasiosphaeriaceae	g__unclassified_f__Lasiosphaeriaceae	s__unclassified_f__Lasiosphaeriaceae	OTU3308	0.00302217	0.00184939	0.00250344	0.0171407	0.00703669	0.0161032	0.00794259
	k__Fungi	p__Rozellomycota	c__unclassified_p__Rozellomycota	o__unclassified_p__Rozellomycota	f__unclassified_p__Rozellomycota	g__unclassified_p__Rozellomycota	s__unclassified_p__Rozellomycota	OTU2270	0.000225535	0.00369878	0.00660818	0.000112768	0.00626988	0.004849	0.00362736
	k__Fungi	p__Glomeromycota	c__Glomeromycetes	o__Diversisporales	f__Diversisporales_fam_Incertae_sedis	g__Entrophospora	s__Entrophospora_infrequens	OTU4251	0.000338303	0.000857033	0.00108257	0.00045107	0.000563838	0.00374388	0.00117278
	k__Fungi	p__Mortierellomycota	c__Mortierellomycetes	o__Mortierellales	f__Mortierellaceae	g__Mortierella	s__Mortierella_alpina	OTU4180	0.030357	0.0250795	0.0218543	0.0101491	0.0306502	0.040258	0.0263914
	k__Fungi	p__Mortierellomycota	c__Mortierellomycetes	o__Mortierellales	f__Mortierellaceae	g__Mortierella	s__Mortierella_alpina	OTU2070	0.00854778	0.0184262	0.00696903	0.00293196	0.0054805	0.0064052	0.00812678
	k__Fungi	p__Ascomycota	c__Sordariomycetes	o__Hypocreales	f__Nectriaceae	g__Dactylonectria	s__unclassified_g__Dactylonectria	OTU4218	0.00243578	0.00225535	0.00139832	0.00308983	0.00304472	0.00518731	0.00290188
	k__Fungi	p__Ascomycota	c__Dothideomycetes	o__Pleosporales	f__Lentitheciaceae	g__Poaceascoma	s__unclassified_g__Poaceascoma	OTU2467	0.00347324	0.00243578	0.00626988	0.00207492	0.0032026	0.00426261	0.00361984
	k__Fungi	p__Ascomycota	c__Dothideomycetes	o__Pleosporales	f__Pleosporaceae	g__Curvularia	s__Curvularia_soli	OTU2359	0.00187194	0.00124044	0.00949503	0.000496177	0.000225535	0.000405963	0.00228918
	k__Fungi	p__Basidiomycota	c__Agaricomycetes	o__Cantharellales	f__Ceratobasidiaceae	g__Rhizoctonia	s__unclassified_g__Rhizoctonia	OTU2200	0.000157875	0.00561582	0.000112768	0.000112768	0.000248089	0.0022779	0.00142087
	k__Fungi	p__Ascomycota	c__Sordariomycetes	o__Glomerellales	f__Plectosphaerellaceae	g__Plectosphaerella	s__unclassified_g__Plectosphaerella	OTU5544	0.0429644	0.0150657	0.0439793	0.00399197	0.00462347	0.00385665	0.0190803
	k__Fungi	p__Ascomycota	c__Sordariomycetes	o__Hypocreales	f__Hypocreales_fam_Incertae_sedis	g__Emericellopsis	s__unclassified_g__Emericellopsis	OTU2013	0.0103521	0.000338303	4.5107e-05	0.0019396	0.00146598	0.00392431	0.00301089
	k__Fungi	p__Ascomycota	c__Leotiomycetes	o__Thelebolales	f__Pseudeurotiaceae	g__Pseudeurotium	s__Pseudeurotium_sp	OTU2536	0.00225535	0.000315749	0.00038341	0.010307	0.0140959	0.0146147	0.00699535
	k__Fungi	p__Ascomycota	c__Sordariomycetes	o__Hypocreales	f__Nectriaceae	g__Fusarium	s__unclassified_g__Fusarium	OTU3180	0.000541284	0.000811926	0.000811926	0.000293196	0.00437538	0.000180428	0.00116902
	k__Fungi	p__Ascomycota	c__Sordariomycetes	o__Sordariales	f__unclassified_o__Sordariales	g__unclassified_o__Sordariales	s__unclassified_o__Sordariales	OTU2766	0.000225535	4.5107e-05	6.76605e-05	0.000270642	0.00597668	0.000541284	0.00118782
	k__Fungi	p__Ascomycota	c__Dothideomycetes	o__Pleosporales	f__Lentitheciaceae	g__Poaceascoma	s__unclassified_g__Poaceascoma	OTU2930	0.00045107	0.00038341	0.000608945	0.000293196	0.00917928	0.0029094	0.00230422
	k__Fungi	p__Ascomycota	c__Sordariomycetes	o__Hypocreales	f__Stachybotryaceae	g__Albifimbria	s__Albifimbria_verrucaria	OTU2174	0.0201403	0.00899885	0.0147725	0.000405963	0.000947247	0.000744266	0.00766819
	k__Fungi	p__Ascomycota	c__Dothideomycetes	o__Pleosporales	f__Lentitheciaceae	g__Poaceascoma	s__Poaceascoma_helicoides	OTU2084	0.00252599	0.000811926	0.000992354	0.00448815	0.00252599	0.00243578	0.0022967
	k__Fungi	p__Ascomycota	c__Sordariomycetes	o__Hypocreales	f__Nectriaceae	g__Fusicolla	s__Fusicolla_aquaeductuum	OTU2257	0.000586391	0.000360856	0.000135321	0.00090214	0.00135321	0.00464602	0.00133066
	k__Fungi	p__Ascomycota	c__Dothideomycetes	o__Pleosporales	f__Didymellaceae	g__Epicoccum	s__Epicoccum_nigrum	OTU2073	0.00103746	0.000699159	0.00119534	9.0214e-05	0.000112768	0.00347324	0.00110136
	k__Fungi	p__Ascomycota	c__Sordariomycetes	o__Hypocreales	f__Nectriaceae	g__Neocosmospora	s__Neocosmospora_rubicola	OTU5579	0.0159002	0.00239067	0.00473624	0.0198696	0.0142764	0.0175917	0.0124608
	k__Fungi	p__Ascomycota	c__Dothideomycetes	o__Pleosporales	f__Didymellaceae	g__unclassified_f__Didymellaceae	s__unclassified_f__Didymellaceae	OTU2066	0.0240646	0.0449491	0.013487	0.00101491	0.00101491	0.00972056	0.0157085
	k__Fungi	p__Ascomycota	c__Sordariomycetes	o__Hypocreales	f__Nectriaceae	g__Paracremonium	s__Paracremonium_sp	OTU2203	0.00234556	0.000270642	2.25535e-05	0.00261621	0.00157875	0.00288685	0.00162009
	k__Fungi	p__Ascomycota	c__Sordariomycetes	o__Hypocreales	f__Nectriaceae	g__Fusarium	s__unclassified_g__Fusarium	OTU3226	0.0849591	0.0238842	0.0213807	0.10413	0.196464	0.148425	0.0965403
	k__Fungi	p__Ascomycota	c__Sordariomycetes	o__Hypocreales	f__Nectriaceae	g__Thelonectria	s__Thelonectria_truncata	OTU3837	0.000541284	0.000202982	4.5107e-05	0.000924694	0.00135321	0.0035409	0.00110136
	k__Fungi	p__Ascomycota	c__Sordariomycetes	o__Hypocreales	f__Nectriaceae	g__Fusarium	s__unclassified_g__Fusarium	OTU4299	0.00726223	0.0022328	0.0022779	0.0025711	0.006112	0.00218769	0.00377395

## Sheet: Table S5
Table S5 Pearson correlation analysis of microbial genera and soil properties
The top 20 of genus	Soil properties	Pearson Correlation Coefficient	Pvalue	Signif
B_Sphingomonas	pH	-0.691172	0.0127998	*
B_norank_f__Vicinamibacteraceae		0.418591	0.175643
B_norank_f__norank_o__Vicinamibacterales		0.522622	0.0812857
B_norank_f__Gemmatimonadaceae		0.746484	0.00528927	**
B_norank_f__norank_o__Rokubacteriales		0.469737	0.123357
B_Flavobacterium		-0.667411	0.0177262	*
B_Lysobacter		-0.36759	0.239784
B_norank_f__A4b		0.341673	0.277039
B_norank_f__norank_o__norank_c__KD4.96		0.490043	0.105815
B_norank_f__norank_o__S085		0.829279	0.000851018	***
B_norank_f__Anaerolineaceae		0.568739	0.0536443
B_norank_f__norank_o__norank_c__norank_p__Latescibacterota		0.361232	0.248633
B_norank_f__norank_o__Subgroup_7		0.614247	0.0335891	*
B_norank_f__SC.I.84		0.131403	0.683955
B_Arthrobacter		-0.534004	0.0737206
B_norank_f__norank_o__SBR1031		0.566882	0.0546079
B_RB41		0.609064	0.0355464	*
B_norank_f__norank_o__norank_c__TK10		0.631826	0.0275241	*
B_Ellin6067		-0.17741	0.581216
B_MND1		0.542892	0.0681597
F_Olpidium		-0.723878	0.00777509	**
F_Fusarium		0.775168	0.00305823	**
F_Mortierella		0.345814	0.270877
F_Plectosphaerella		-0.0918785	0.776419
F_Gibberella		0.503449	0.0951935
F_Lecythophora		0.146064	0.650577
F_unclassified_f__Lasiosphaeriaceae		0.392926	0.206402
F_unclassified_f__Olpidiaceae		0.617138	0.0325314	*
F_unclassified_f__Didymellaceae		0.319105	0.312016
F_Codinaea		0.260245	0.413975
F_unclassified_c__Sordariomycetes		0.683313	0.0142996	*
F_Neocosmospora		0.817929	0.00115055	**
F_Ramophialophora		0.432816	0.15991
F_Poaceascoma		0.754508	0.00457049	**
F_Rhizoctonia		-0.143535	0.656294
F_Pseudeurotium		0.728709	0.00718256	**
F_Cylindrocarpon		0.822895	0.00101091	**
F_unclassified_o__Sordariales		0.665037	0.0182852	*
F_Albifimbria		0.277653	0.382251
F_unclassified_f__Nectriaceae		0.847488	0.000500107	***
B_Sphingomonas	OM	0.435596	0.156943
B_norank_f__Vicinamibacteraceae		-0.474798	0.118819
B_norank_f__norank_o__Vicinamibacterales		-0.495086	0.101731
B_norank_f__Gemmatimonadaceae		-0.604725	0.0372463	*
B_norank_f__norank_o__Rokubacteriales		-0.253157	0.427254
B_Flavobacterium		0.713633	0.00915227	**
B_Lysobacter		0.224308	0.483386
B_norank_f__A4b		-0.488604	0.107
B_norank_f__norank_o__norank_c__KD4.96		-0.45559	0.136642
B_norank_f__norank_o__S085		-0.696281	0.0118892	*
B_norank_f__Anaerolineaceae		-0.483476	0.111295
B_norank_f__norank_o__norank_c__norank_p__Latescibacterota		-0.105631	0.743878
B_norank_f__norank_o__Subgroup_7		-0.481453	0.113019
B_norank_f__SC.I.84		0.110681	0.732021
B_Arthrobacter		0.422296	0.171456
B_norank_f__norank_o__SBR1031		-0.703108	0.0107487	*
B_RB41		-0.564198	0.0560212
B_norank_f__norank_o__norank_c__TK10		-0.552871	0.0622687
B_Ellin6067		-0.0494394	0.878728
B_MND1		-0.430687	0.162206
F_Olpidium		0.844662	0.000545453	***
F_Fusarium		-0.607566	0.0361267	*
F_Mortierella		-0.526653	0.0785486
F_Plectosphaerella		-0.180168	0.575255
F_Gibberella		-0.798614	0.00183984	**
F_Lecythophora		-0.405001	0.191549
F_unclassified_f__Lasiosphaeriaceae		-0.525498	0.0793268
F_unclassified_f__Olpidiaceae		-0.453084	0.139088
F_unclassified_f__Didymellaceae		-0.662908	0.0187974	*
F_Codinaea		-0.222046	0.487925
F_unclassified_c__Sordariomycetes		-0.604191	0.0374596	*
F_Neocosmospora		-0.720442	0.00821842	**
F_Ramophialophora		-0.558892	0.0588906
F_Poaceascoma		-0.722193	0.00799025	**
F_Rhizoctonia		0.0662878	0.837822
F_Pseudeurotium		-0.434953	0.157626
F_Cylindrocarpon		-0.619403	0.0317196	*
F_unclassified_o__Sordariales		-0.444119	0.148069
F_Albifimbria		-0.706471	0.0102177	*
F_unclassified_f__Nectriaceae		-0.732537	0.00673749	**
B_Sphingomonas	AN	-0.117489	0.716123
B_norank_f__Vicinamibacteraceae		0.0694729	0.830127
B_norank_f__norank_o__Vicinamibacterales		0.0516817	0.873266
B_norank_f__Gemmatimonadaceae		-0.103196	0.749613
B_norank_f__norank_o__Rokubacteriales		0.241256	0.450012
B_Flavobacterium		0.078906	0.80742
B_Lysobacter		-0.237146	0.458003
B_norank_f__A4b		-0.333786	0.288997
B_norank_f__norank_o__norank_c__KD4.96		0.229784	0.472481
B_norank_f__norank_o__S085		-0.231367	0.46935
B_norank_f__Anaerolineaceae		0.155916	0.628468
B_norank_f__norank_o__norank_c__norank_p__Latescibacterota		0.492635	0.103703
B_norank_f__norank_o__Subgroup_7		-0.0148695	0.963418
B_norank_f__SC.I.84		0.730513	0.00697009	**
B_Arthrobacter		-0.186967	0.560669
B_norank_f__norank_o__SBR1031		-0.219504	0.493047
B_RB41		0.125557	0.697416
B_norank_f__norank_o__norank_c__TK10		0.0909893	0.778535
B_Ellin6067		-0.39788	0.200225
B_MND1		0.21529	0.501592
F_Olpidium		0.440879	0.151404
F_Fusarium		-0.365267	0.242996
F_Mortierella		-0.0655754	0.839545
F_Plectosphaerella		0.217281	0.497547
F_Gibberella		-0.521271	0.0822176
F_Lecythophora		-0.233202	0.465733
F_unclassified_f__Lasiosphaeriaceae		-0.115881	0.719868
F_unclassified_f__Olpidiaceae		-0.291511	0.357924
F_unclassified_f__Didymellaceae		-0.499044	0.0986007
F_Codinaea		-0.179187	0.577373
F_unclassified_c__Sordariomycetes		-0.358031	0.253161
F_Neocosmospora		-0.435483	0.157064
F_Ramophialophora		-0.411261	0.184115
F_Poaceascoma		-0.339223	0.280724
F_Rhizoctonia		0.383326	0.218696
F_Pseudeurotium		-0.219138	0.493785
F_Cylindrocarpon		-0.383217	0.218839
F_unclassified_o__Sordariales		-0.270279	0.395533
F_Albifimbria		-0.476685	0.117155
F_unclassified_f__Nectriaceae		-0.459103	0.13326
B_Sphingomonas	AP	0.652143	0.0215487	*
B_norank_f__Vicinamibacteraceae		-0.330007	0.294828
B_norank_f__norank_o__Vicinamibacterales		-0.440474	0.151824
B_norank_f__Gemmatimonadaceae		-0.72645	0.0074552	**
B_norank_f__norank_o__Rokubacteriales		-0.61021	0.0351065	*
B_Flavobacterium		0.75922	0.00418443	**
B_Lysobacter		0.230768	0.470534
B_norank_f__A4b		-0.33188	0.29193
B_norank_f__norank_o__norank_c__KD4.96		-0.409886	0.185732
B_norank_f__norank_o__S085		-0.842538	0.00058159	***
B_norank_f__Anaerolineaceae		-0.623417	0.0303172	*
B_norank_f__norank_o__norank_c__norank_p__Latescibacterota		-0.316213	0.316667
B_norank_f__norank_o__Subgroup_7		-0.714837	0.00898166	**
B_norank_f__SC.I.84		-0.114947	0.722048
B_Arthrobacter		0.601734	0.0384517	*
B_norank_f__norank_o__SBR1031		-0.714582	0.00901761	**
B_RB41		-0.586654	0.0449538	*
B_norank_f__norank_o__norank_c__TK10		-0.781422	0.00268628	**
B_Ellin6067		0.102674	0.750844
B_MND1		-0.464708	0.127978
F_Olpidium		0.632446	0.0273261	*
F_Fusarium		-0.689672	0.0130767	*
F_Mortierella		-0.147372	0.647625
F_Plectosphaerella		0.304491	0.335905
F_Gibberella		-0.498389	0.0991147
F_Lecythophora		-0.106405	0.742056
F_unclassified_f__Lasiosphaeriaceae		-0.13495	0.67583
F_unclassified_f__Olpidiaceae		-0.531769	0.0751668
F_unclassified_f__Didymellaceae		-0.41694	0.17753
F_Codinaea		-0.394726	0.204145
F_unclassified_c__Sordariomycetes		-0.698632	0.0114869	*
F_Neocosmospora		-0.648306	0.0225971	*
F_Ramophialophora		-0.601548	0.0385273	*
F_Poaceascoma		-0.651043	0.0218456	*
F_Rhizoctonia		0.406825	0.189364
F_Pseudeurotium		-0.583685	0.0463198	*
F_Cylindrocarpon		-0.633996	0.0268349	*
F_unclassified_o__Sordariales		-0.641509	0.0245441	*
F_Albifimbria		-0.350219	0.264409
F_unclassified_f__Nectriaceae		-0.72248	0.00795321	**
B_Sphingomonas	AK	0.311181	0.324849
B_norank_f__Vicinamibacteraceae		-0.223422	0.485162
B_norank_f__norank_o__Vicinamibacterales		-0.283025	0.372721
B_norank_f__Gemmatimonadaceae		-0.459623	0.132765
B_norank_f__norank_o__Rokubacteriales		-0.263489	0.407966
B_Flavobacterium		0.507173	0.0923757
B_Lysobacter		0.0385855	0.905232
B_norank_f__A4b		-0.467785	0.125138
B_norank_f__norank_o__norank_c__KD4.96		-0.182767	0.569661
B_norank_f__norank_o__S085		-0.652997	0.0213205	*
B_norank_f__Anaerolineaceae		-0.335518	0.286346
B_norank_f__norank_o__norank_c__norank_p__Latescibacterota		0.0860161	0.790394
B_norank_f__norank_o__Subgroup_7		-0.460215	0.132202
B_norank_f__SC.I.84		0.318554	0.3129
B_Arthrobacter		0.362471	0.246894
B_norank_f__norank_o__SBR1031		-0.55606	0.0604636
B_RB41		-0.357986	0.253224
B_norank_f__norank_o__norank_c__TK10		-0.461723	0.130774
B_Ellin6067		-0.0495511	0.878456
B_MND1		-0.131281	0.684235
F_Olpidium		0.715507	0.00888769	**
F_Fusarium		-0.673472	0.0163561	*
F_Mortierella		-0.197855	0.537627
F_Plectosphaerella		0.250333	0.432604
F_Gibberella		-0.67434	0.0161666	*
F_Lecythophora		-0.289771	0.360933
F_unclassified_f__Lasiosphaeriaceae		-0.254984	0.423811
F_unclassified_f__Olpidiaceae		-0.503624	0.0950599
F_unclassified_f__Didymellaceae		-0.55002	0.0639144
F_Codinaea		-0.334373	0.288097
F_unclassified_c__Sordariomycetes		-0.661214	0.0192122	*
F_Neocosmospora		-0.717378	0.00862931	**
F_Ramophialophora		-0.599475	0.03938	*
F_Poaceascoma		-0.638481	0.0254494	*
F_Rhizoctonia		0.432421	0.160334
F_Pseudeurotium		-0.506607	0.0928005
F_Cylindrocarpon		-0.661552	0.0191288	*
F_unclassified_o__Sordariales		-0.560971	0.0577547
F_Albifimbria		-0.548014	0.0650899
F_unclassified_f__Nectriaceae		-0.76433	0.00379417	**
B_Sphingomonas	TN	0.166105	0.605896
B_norank_f__Vicinamibacteraceae		-0.182891	0.569395
B_norank_f__norank_o__Vicinamibacterales		-0.148949	0.644075
B_norank_f__Gemmatimonadaceae		-0.312823	0.322167
B_norank_f__norank_o__Rokubacteriales		0.0897568	0.78147
B_Flavobacterium		0.259256	0.415816
B_Lysobacter		-0.190113	0.553969
B_norank_f__A4b		-0.657578	0.0201254	*
B_norank_f__norank_o__norank_c__KD4.96		-0.000275196	0.999323
B_norank_f__norank_o__S085		-0.342723	0.275469
B_norank_f__Anaerolineaceae		-0.0900578	0.780753
B_norank_f__norank_o__norank_c__norank_p__Latescibacterota		0.40686	0.189322
B_norank_f__norank_o__Subgroup_7		-0.168305	0.601062
B_norank_f__SC.I.84		0.582755	0.0467539	*
B_Arthrobacter		0.0668085	0.836563
B_norank_f__norank_o__SBR1031		-0.510545	0.0898731
B_RB41		-0.105782	0.743522
B_norank_f__norank_o__norank_c__TK10		-0.15693	0.626209
B_Ellin6067		-0.410524	0.184981
B_MND1		0.0744549	0.818119
F_Olpidium		0.597983	0.0400019	*
F_Fusarium		-0.376263	0.228018
F_Mortierella		-0.270151	0.395764
F_Plectosphaerella		0.0103348	0.97457
F_Gibberella		-0.73307	0.00667726	**
F_Lecythophora		-0.382665	0.219559
F_unclassified_f__Lasiosphaeriaceae		-0.259065	0.416171
F_unclassified_f__Olpidiaceae		-0.329258	0.295992
F_unclassified_f__Didymellaceae		-0.674362	0.0161618	*
F_Codinaea		-0.128003	0.691774
F_unclassified_c__Sordariomycetes		-0.412551	0.182606
F_Neocosmospora		-0.456398	0.135859
F_Ramophialophora		-0.477432	0.1165
F_Poaceascoma		-0.452545	0.139618
F_Rhizoctonia		0.274284	0.388291
F_Pseudeurotium		-0.150907	0.639675
F_Cylindrocarpon		-0.341999	0.276552
F_unclassified_o__Sordariales		-0.245835	0.441188
F_Albifimbria		-0.728325	0.00722838	**
F_unclassified_f__Nectriaceae		-0.488786	0.106849
B_Sphingomonas	TP	0.114739	0.722533
B_norank_f__Vicinamibacteraceae		-0.297752	0.347244
B_norank_f__norank_o__Vicinamibacterales		-0.284044	0.370929
B_norank_f__Gemmatimonadaceae		-0.37579	0.228652
B_norank_f__norank_o__Rokubacteriales		0.11656	0.718287
B_Flavobacterium		0.461039	0.13142
B_Lysobacter		-0.0248183	0.938974
B_norank_f__A4b		-0.431972	0.160817
B_norank_f__norank_o__norank_c__KD4.96		-0.0888044	0.78374
B_norank_f__norank_o__S085		-0.348008	0.267644
B_norank_f__Anaerolineaceae		-0.144337	0.654479
B_norank_f__norank_o__norank_c__norank_p__Latescibacterota		0.220379	0.491281
B_norank_f__norank_o__Subgroup_7		-0.116814	0.717694
B_norank_f__SC.I.84		0.462885	0.129681
B_Arthrobacter		0.0603559	0.852187
B_norank_f__norank_o__SBR1031		-0.629539	0.0282647	*
B_RB41		-0.187853	0.558778
B_norank_f__norank_o__norank_c__TK10		-0.201335	0.530348
B_Ellin6067		-0.454557	0.137647
B_MND1		-0.173996	0.588626
F_Olpidium		0.493985	0.102614
F_Fusarium		-0.21456	0.503078
F_Mortierella		-0.207	0.51859
F_Plectosphaerella		-0.0380026	0.906658
F_Gibberella		-0.698418	0.0115229	*
F_Lecythophora		-0.33638	0.285033
F_unclassified_f__Lasiosphaeriaceae		-0.152329	0.636486
F_unclassified_f__Olpidiaceae		-0.19035	0.553466
F_unclassified_f__Didymellaceae		-0.769944	0.00339793	**
F_Codinaea		-0.117188	0.716823
F_unclassified_c__Sordariomycetes		-0.284429	0.370252
F_Neocosmospora		-0.302336	0.339509
F_Ramophialophora		-0.482606	0.112034
F_Poaceascoma		-0.337949	0.282649
F_Rhizoctonia		0.256377	0.421197
F_Pseudeurotium		-0.00427601	0.989477
F_Cylindrocarpon		-0.181624	0.572118
F_unclassified_o__Sordariales		-0.105442	0.744321
F_Albifimbria		-0.750051	0.00495997	**
F_unclassified_f__Nectriaceae		-0.329059	0.2963
B_Sphingomonas	TK	0.108774	0.736492
B_norank_f__Vicinamibacteraceae		0.0462428	0.886523
B_norank_f__norank_o__Vicinamibacterales		0.0712933	0.825735
B_norank_f__Gemmatimonadaceae		-0.261885	0.410932
B_norank_f__norank_o__Rokubacteriales		-0.00602094	0.985184
B_Flavobacterium		0.341823	0.276815
B_Lysobacter		-0.390634	0.209298
B_norank_f__A4b		-0.387291	0.213566
B_norank_f__norank_o__norank_c__KD4.96		0.0794883	0.806023
B_norank_f__norank_o__S085		-0.337523	0.283296
B_norank_f__Anaerolineaceae		-0.0747597	0.817385
B_norank_f__norank_o__norank_c__norank_p__Latescibacterota		0.35072	0.263678
B_norank_f__norank_o__Subgroup_7		-0.262608	0.409594
B_norank_f__SC.I.84		0.559692	0.0584516
B_Arthrobacter		-0.084989	0.792849
B_norank_f__norank_o__SBR1031		-0.467192	0.125682
B_RB41		-0.0122933	0.969753
B_norank_f__norank_o__norank_c__TK10		-0.215108	0.501962
B_Ellin6067		-0.488918	0.10674
B_MND1		0.068087	0.833474
F_Olpidium		0.52177	0.0818725
F_Fusarium		-0.323171	0.305542
F_Mortierella		-0.140021	0.664267
F_Plectosphaerella		0.0990391	0.75943
F_Gibberella		-0.586059	0.0452254	*
F_Lecythophora		-0.273594	0.389532
F_unclassified_f__Lasiosphaeriaceae		-0.114181	0.723836
F_unclassified_f__Olpidiaceae		-0.23512	0.461967
F_unclassified_f__Didymellaceae		-0.505359	0.0937409
F_Codinaea		-0.35304	0.260314
F_unclassified_c__Sordariomycetes		-0.468546	0.124442
F_Neocosmospora		-0.354062	0.258839
F_Ramophialophora		-0.68936	0.0131348	*
F_Poaceascoma		-0.402882	0.194106
F_Rhizoctonia		0.395562	0.203101
F_Pseudeurotium		-0.127916	0.691975
F_Cylindrocarpon		-0.252682	0.428152
F_unclassified_o__Sordariales		-0.270142	0.395782
F_Albifimbria		-0.648379	0.0225767	*
F_unclassified_f__Nectriaceae		-0.382237	0.220118
B_Sphingomonas	CA	-0.0595061	0.854248
B_norank_f__Vicinamibacteraceae		0.255159	0.423483
B_norank_f__norank_o__Vicinamibacterales		0.207008	0.518574
B_norank_f__Gemmatimonadaceae		-0.0112692	0.972272
B_norank_f__norank_o__Rokubacteriales		-0.191019	0.552047
B_Flavobacterium		0.0806028	0.80335
B_Lysobacter		-0.509313	0.0907822
B_norank_f__A4b		-0.291682	0.35763
B_norank_f__norank_o__norank_c__KD4.96		0.000834588	0.997946
B_norank_f__norank_o__S085		-0.369823	0.236721
B_norank_f__Anaerolineaceae		-0.170917	0.595343
B_norank_f__norank_o__norank_c__norank_p__Latescibacterota		0.192874	0.548117
B_norank_f__norank_o__Subgroup_7		-0.404043	0.192702
B_norank_f__SC.I.84		0.327211	0.299184
B_Arthrobacter		0.195199	0.54321
B_norank_f__norank_o__SBR1031		-0.134432	0.677015
B_RB41		-0.0642128	0.842842
B_norank_f__norank_o__norank_c__TK10		-0.235056	0.462093
B_Ellin6067		0.043415	0.893426
B_MND1		0.305599	0.334059
F_Olpidium		0.348499	0.266923
F_Fusarium		-0.328133	0.297743
F_Mortierella		0.0341733	0.916032
F_Plectosphaerella		0.301236	0.341356
F_Gibberella		-0.0962573	0.766019
F_Lecythophora		0.0598952	0.853304
F_unclassified_f__Lasiosphaeriaceae		-0.020467	0.94966
F_unclassified_f__Olpidiaceae		-0.128743	0.690069
F_unclassified_f__Didymellaceae		-0.00978281	0.975928
F_Codinaea		-0.684584	0.0140488	*
F_unclassified_c__Sordariomycetes		-0.499428	0.0983009
F_Neocosmospora		-0.375791	0.22865
F_Ramophialophora		-0.847486	0.000500132	***
F_Poaceascoma		-0.304541	0.335821
F_Rhizoctonia		0.421165	0.172728
F_Pseudeurotium		-0.341241	0.277687
F_Cylindrocarpon		-0.395091	0.203688
F_unclassified_o__Sordariales		-0.367457	0.239967
F_Albifimbria		-0.173027	0.590737
F_unclassified_f__Nectriaceae		-0.329033	0.296341
B_Sphingomonas	UR	-0.132963	0.680377
B_norank_f__Vicinamibacteraceae		0.107877	0.738599
B_norank_f__norank_o__Vicinamibacterales		0.111568	0.729945
B_norank_f__Gemmatimonadaceae		-0.0205841	0.949372
B_norank_f__norank_o__Rokubacteriales		0.127249	0.693511
B_Flavobacterium		0.0560518	0.862636
B_Lysobacter		-0.406371	0.189905
B_norank_f__A4b		-0.445457	0.146705
B_norank_f__norank_o__norank_c__KD4.96		0.394732	0.204137
B_norank_f__norank_o__S085		-0.153957	0.632842
B_norank_f__Anaerolineaceae		0.0781833	0.809155
B_norank_f__norank_o__norank_c__norank_p__Latescibacterota		0.578498	0.0487764	*
B_norank_f__norank_o__Subgroup_7		-0.0130059	0.968001
B_norank_f__SC.I.84		0.711312	0.00948797	**
B_Arthrobacter		-0.0398043	0.902251
B_norank_f__norank_o__SBR1031		-0.302207	0.339724
B_RB41		0.148184	0.645796
B_norank_f__norank_o__norank_c__TK10		-0.0460086	0.887095
B_Ellin6067		-0.403563	0.193281
B_MND1		0.396525	0.201903
F_Olpidium		0.207967	0.516594
F_Fusarium		-0.189939	0.554338
F_Mortierella		0.341115	0.277876
F_Plectosphaerella		0.561727	0.0573452
F_Gibberella		-0.498193	0.0992684
F_Lecythophora		-0.240512	0.451453
F_unclassified_f__Lasiosphaeriaceae		0.228732	0.474568
F_unclassified_f__Olpidiaceae		-0.203194	0.526478
F_unclassified_f__Didymellaceae		-0.50611	0.0931743
F_Codinaea		-0.146516	0.649556
F_unclassified_c__Sordariomycetes		-0.223549	0.484907
F_Neocosmospora		-0.245246	0.442318
F_Ramophialophora		-0.408266	0.187649
F_Poaceascoma		-0.0858934	0.790687
F_Rhizoctonia		0.790804	0.00219417	**
F_Pseudeurotium		0.013021	0.967963
F_Cylindrocarpon		-0.180196	0.575195
F_unclassified_o__Sordariales		-0.127416	0.693125
F_Albifimbria		-0.534588	0.0733458
F_unclassified_f__Nectriaceae		-0.284996	0.369257
B_Sphingomonas	SU	-0.166797	0.604373
B_norank_f__Vicinamibacteraceae		0.192653	0.548585
B_norank_f__norank_o__Vicinamibacterales		0.230059	0.471938
B_norank_f__Gemmatimonadaceae		0.019211	0.952746
B_norank_f__norank_o__Rokubacteriales		0.25823	0.417729
B_Flavobacterium		-0.060792	0.851129
B_Lysobacter		-0.495524	0.101382
B_norank_f__A4b		-0.497699	0.0996575
B_norank_f__norank_o__norank_c__KD4.96		0.40627	0.190027
B_norank_f__norank_o__S085		-0.0687835	0.831791
B_norank_f__Anaerolineaceae		0.220679	0.490676
B_norank_f__norank_o__norank_c__norank_p__Latescibacterota		0.713654	0.00914927	**
B_norank_f__norank_o__Subgroup_7		0.0311729	0.923385
B_norank_f__SC.I.84		0.8319	0.000791341	***
B_Arthrobacter		-0.246885	0.439178
B_norank_f__norank_o__SBR1031		-0.240397	0.451678
B_RB41		0.282244	0.374098
B_norank_f__norank_o__norank_c__TK10		0.117059	0.717125
B_Ellin6067		-0.563182	0.056563
B_MND1		0.458706	0.13364
F_Olpidium		0.305396	0.334397
F_Fusarium		-0.19045	0.553253
F_Mortierella		0.049383	0.878866
F_Plectosphaerella		0.275028	0.386953
F_Gibberella		-0.519932	0.0831479
F_Lecythophora		-0.254176	0.425333
F_unclassified_f__Lasiosphaeriaceae		0.0490793	0.879606
F_unclassified_f__Olpidiaceae		-0.199433	0.534321
F_unclassified_f__Didymellaceae		-0.535117	0.0730079
F_Codinaea		-0.124106	0.700768
F_unclassified_c__Sordariomycetes		-0.254627	0.424484
F_Neocosmospora		-0.213225	0.505803
F_Ramophialophora		-0.400998	0.196397
F_Poaceascoma		-0.18079	0.573915
F_Rhizoctonia		0.493169	0.103271
F_Pseudeurotium		0.0240161	0.940943
F_Cylindrocarpon		-0.126662	0.694866
F_unclassified_o__Sordariales		-0.125477	0.6976
F_Albifimbria		-0.567171	0.054457
F_unclassified_f__Nectriaceae		-0.262562	0.409678
B_Sphingomonas	PHO	0.0350742	0.913826
B_norank_f__Vicinamibacteraceae		-0.105208	0.744872
B_norank_f__norank_o__Vicinamibacterales		-0.0925055	0.774927
B_norank_f__Gemmatimonadaceae		-0.235724	0.460783
B_norank_f__norank_o__Rokubacteriales		0.206907	0.518782
B_Flavobacterium		0.193259	0.547304
B_Lysobacter		-0.15638	0.627434
B_norank_f__A4b		-0.452686	0.139479
B_norank_f__norank_o__norank_c__KD4.96		0.124661	0.699486
B_norank_f__norank_o__S085		-0.262913	0.409029
B_norank_f__Anaerolineaceae		0.0831259	0.797305
B_norank_f__norank_o__norank_c__norank_p__Latescibacterota		0.450946	0.141197
B_norank_f__norank_o__Subgroup_7		-0.0458825	0.887402
B_norank_f__SC.I.84		0.685615	0.0138476	*
B_Arthrobacter		-0.103642	0.748561
B_norank_f__norank_o__SBR1031		-0.35841	0.252622
B_RB41		0.00485108	0.988062
B_norank_f__norank_o__norank_c__TK10		-0.00179767	0.995576
B_Ellin6067		-0.437097	0.155357
B_MND1		0.103904	0.747943
F_Olpidium		0.544115	0.0674178
F_Fusarium		-0.386888	0.214084
F_Mortierella		-0.167357	0.603143
F_Plectosphaerella		0.112761	0.727152
F_Gibberella		-0.691858	0.0126746	*
F_Lecythophora		-0.386036	0.215183
F_unclassified_f__Lasiosphaeriaceae		-0.219987	0.492072
F_unclassified_f__Olpidiaceae		-0.298011	0.346803
F_unclassified_f__Didymellaceae		-0.630864	0.0278339	*
F_Codinaea		-0.120476	0.709179
F_unclassified_c__Sordariomycetes		-0.37671	0.227421
F_Neocosmospora		-0.471684	0.121598
F_Ramophialophora		-0.395042	0.20375
F_Poaceascoma		-0.396506	0.201926
F_Rhizoctonia		0.341799	0.276851
F_Pseudeurotium		-0.17707	0.581953
F_Cylindrocarpon		-0.372989	0.232418
F_unclassified_o__Sordariales		-0.253711	0.426209
F_Albifimbria		-0.643712	0.0239002	*
F_unclassified_f__Nectriaceae		-0.50374	0.0949711
Notes：abbreviation: pH: hydrogen ion concentration; OM: organic matter; AN: alkali-hydrolyzable nitrogen; AP: available phosphorus; AK: available kalium; TN: total nitrogen; TP: total phosphorus; TK: total potassium; CA: catalase; UR: urease; SU: sucrase; PHO: phosphatase. B_ represents bacteria, F_ represent fungi, "***" shows significance at p ≤ 0.001, "**" at 0.001 < p≤ 0.01, "*" at 0.01. < p≤…

## Sheet: Table S6
Table S6 RDA analysis of bacteria and fungi (genus)
Microorganisms	Soil properties	r2	p-value
Bacteria	pH	0.710986	0.003
	OM	0.772924	0.003
	AN	0.400804	0.094
	AP	0.751571	0.003
	AK	0.589823	0.027
	TN	0.710412	0.009
	TP	0.582197	0.018
	TK	0.414268	0.097
	CA	0.0288613	0.881
	UR	0.407876	0.085
	SU	0.558424	0.029
	PHO	0.608471	0.019
Fungi	pH	0.64242	0.005
	OM	0.842681	0.001
	AN	0.293798	0.23
	AP	0.568663	0.017
	AK	0.659992	0.007
	TN	0.558327	0.026
	TP	0.507501	0.051
	TK	0.410088	0.097
	CA	0.247307	0.266
	UR	0.202565	0.334
	SU	0.245228	0.305
	PHO	0.476139	0.069
Notes：abbreviation: pH: hydrogen ion concentration; OM: organic matter; AN: alkali-hydrolyzable nitrogen; AP: available phosphorus; AK: available kalium; TN: total nitrogen; TP: total phosphorus; TK: total potassium; CA: catalase; UR: urease; SU: sucrase; PHO: phosphatase.

## Sheet: Table S7
Table S7 Mantel test of bacterial and fungal community composition and soil properties
Rhizosphere soil	Species compositions	Soil properties	r	P.value	rd	pd	Bulk soil	Species compositions	Soil properties	r	p.value	rd	pd
1	Bacterial composition	pH	0.511999	0.075	>= 0.4	>= 0.05	1	Bacterial composition	pH	0.245552	0.161111	0.2 - 0.4	>= 0.05
2		OM	-0.223455	0.761111	< 0.2	>= 0.05	2		OM	0.889575	0.00833333	>= 0.4	< 0.01
3		AN	0.651658	0.0375	>= 0.4	0.01 - 0.05	3		AN	0.609211	0.0194444	>= 0.4	0.01 - 0.05
4		AP	0.0507278	0.348611	< 0.2	>= 0.05	4		AP	0.436116	0.0444444	>= 0.4	0.01 - 0.05
5		AK	0.332773	0.129167	0.2 - 0.4	>= 0.05	5		AK	-0.0536114	0.552778	< 0.2	>= 0.05
6		TN	0.324288	0.138889	0.2 - 0.4	>= 0.05	6		TN	0.739456	0.0888889	>= 0.4	>= 0.05
7		TP	-0.238168	0.8625	< 0.2	>= 0.05	7		TP	0.659089	0.0680556	>= 0.4	>= 0.05
8		TK	0.156203	0.280556	< 0.2	>= 0.05	8		TK	-0.178586	0.795833	< 0.2	>= 0.05
9		CA	0.311922	0.161111	0.2 - 0.4	>= 0.05	9		CA	-0.204771	0.761111	< 0.2	>= 0.05
10		UR	0.139229	0.225	< 0.2	>= 0.05	10		UR	0.554875	0.0694444	>= 0.4	>= 0.05
11		SU	0.668799	0.0569444	>= 0.4	>= 0.05	11		SU	0.411373	0.104167	>= 0.4	>= 0.05
12		PHO	0.530864	0.0930556	>= 0.4	>= 0.05	12		PHO	0.875712	0.0152778	>= 0.4	0.01 - 0.05
13	Fungal composition	pH	-0.286218	0.984722	< 0.2	>= 0.05	13	Fungal composition	pH	-0.277998	0.8125	< 0.2	>= 0.05
14		OM	0.966324	0.136111	>= 0.4	>= 0.05	14		OM	0.337709	0.116667	0.2 - 0.4	>= 0.05
15		AN	-0.113307	0.684722	< 0.2	>= 0.05	15		AN	0.00858369	0.479167	< 0.2	>= 0.05
16		AP	0.0736843	0.425	< 0.2	>= 0.05	16		AP	0.705493	0.00555556	>= 0.4	< 0.01
17		AK	0.466417	0.173611	>= 0.4	>= 0.05	17		AK	0.110926	0.334722	< 0.2	>= 0.05
18		TN	-0.279088	0.7	< 0.2	>= 0.05	18		TN	0.0679078	0.268056	< 0.2	>= 0.05
19		TP	-0.156978	0.593056	< 0.2	>= 0.05	19		TP	0.0901819	0.322222	< 0.2	>= 0.05
20		TK	-0.0321265	0.5	< 0.2	>= 0.05	20		TK	-0.467953	0.977778	< 0.2	>= 0.05
21		CA	0.355237	0.00694444	0.2 - 0.4	< 0.01	21		CA	-0.161238	0.647222	< 0.2	>= 0.05
22		UR	0.904148	0.0166667	>= 0.4	0.01 - 0.05	22		UR	-0.0768541	0.569444	< 0.2	>= 0.05
23		SU	0.090613	0.241667	< 0.2	>= 0.05	23		SU	-0.169169	0.681944	< 0.2	>= 0.05
24		PHO	-0.128831	0.783333	< 0.2	>= 0.05	24		PHO	0.255696	0.145833	0.2 - 0.4	>= 0.05
Notes：abbreviation: pH: hydrogen ion concentration; OM: organic matter; AN: alkali-hydrolyzable nitrogen; AP: available phosphorus; AK: available kalium; TN: total nitrogen; TP: total phosphorus; TK: total potassium; CA: catalase; UR: urease; SU: sucrase; PHO: phosphatase. B_ represent bacteria, F_ represent fungi, "***" shows significance at p ≤ 0.001, "**" at 0.001 < p≤ 0.01, "*" at 0.01 < p≤ 0…

## Sheet: Table S8
Table S8 Pearson correlation analyses of soil properties
	OM	AN	AP	AK	TN	TP	TK	CA	UR	SU	PHO
pH	-0.792**	-0.516783	-0.852**	-0.814**	-0.592*	-0.44323	-0.443772	-0.268858	-0.344476	-0.325979	-0.579*
OM		0.663*	0.735**	0.890**	0.835**	0.768**	0.679*	0.388499	0.513835	0.559242	0.766**
AN			0.425423	0.803**	0.863**	0.753**	0.786**	0.497377	0.780**	0.889**	0.969**
AP				0.816**	0.536277	0.569194	0.598*	0.411637	0.520175	0.348953	0.500448
AK					0.877**	0.713**	0.742**	0.587*	0.770**	0.741**	0.848**
TN						0.761**	0.785**	0.487539	0.774**	0.901**	0.937**
TP							0.849**	0.342424	0.663*	0.659*	0.817**
TK								0.614*	0.749**	0.790**	0.817**
CA									0.608*	0.549879	0.417311
UR										0.890**	0.780**
SU											0.896**
PHO											1

## Sheet: Table S9
Table S9 Relative abundance of bacterial and fungal functional predictions
	Functional groups	Rhizosphere soil	Bulk soil
FAPROTAX	chemoheterotrophy	0.342768	0.318283
	aerobic_chemoheterotrophy	0.312917	0.275519
	animal_parasites_or_symbionts	0.0499308	0.0625691
	human_pathogens_all	0.0496498	0.0617008
	human_pathogens_pneumonia	0.0469492	0.0603675
	chitinolysis	0.0237471	0.0351857
	ureolysis	0.0372336	0.0208798
	nitrate_reduction	0.0268224	0.0278308
	predatory_or_exoparasitic	0.0100569	0.0210579
	aromatic_compound_degradation	0.00685012	0.0128435
	nitrogen_fixation	0.00703363	0.00902752
	phototrophy	0.00517769	0.00857446
	nitrogen_respiration	0.00714122	0.00646968
	nitrate_respiration	0.00707188	0.00625283
	photoautotrophy	0.00471531	0.00821847
FUNGuild	Pathogen-Saprotroph-Symbiotroph	7.51784e-06	0.00103746
	Pathotroph	0.944154	0.535556
	Pathotroph-Saprotroph	0.000951006	0.0323643
	Pathotroph-Saprotroph-Symbiotroph	0.00622477	0.124052
	Pathotroph-Symbiotroph	9.0214e-05	0.0013908
	Saprotroph	0.0129307	0.135584
	Saprotroph-Pathotroph-Symbiotroph	0.00730358	0.00174414
	Saprotroph-Symbiotroph	0.0203696	0.0529218
	Symbiotroph	0.00045107	0.0396528

[truncated: 4 more sheets: Table S10, Table S11, Table S12, Table S13]
